# Supplementary material for: Diethyl 4-meth­oxyoxalyl-3,5-diphenyl­pyrrolidine-2,2-dicarboxyl­ate
Source: Acta Crystallogr Sect E Struct Rep Online. 2012 Apr 6;68(Pt 5):o1325. doi: 10.1107/S160053681201392X (PMC3344464; doi:10.1107/S160053681201392X)
Supplement: Supplementary file 2 [file e-68-o1325-Isup2.hkl]

# 
# h,k,l, Fc-squared, Fo-squared, sigma(Fo-squared) and status flag 
# 
data_I
_shelx_title ' hyq in P2(1)/c' 
_shelx_refln_list_code          4 
_shelx_F_calc_maximum      276.27 
_exptl_crystal_F_000       960.00 
_reflns_d_resolution_high  0.8001 
 
loop_ 
 _symmetry_equiv_pos_as_xyz 
 'x, y, z' 
 '-x, y+1/2, -z+1/2' 
 '-x, -y, -z' 
 'x, -y-1/2, z-1/2' 
 
_cell_length_a     8.8779 
_cell_length_b    20.3438 
_cell_length_c    13.5740 
_cell_angle_alpha  90.000 
_cell_angle_beta  102.213 
_cell_angle_gamma  90.000 
 
_shelx_F_squared_multiplier     1.000 
 
loop_ 
 _refln_index_h 
 _refln_index_k 
 _refln_index_l 
 _refln_F_squared_calc 
 _refln_F_squared_meas 
 _refln_F_squared_sigma 
 _refln_observed_status 
   2   0   0     2829.57     2535.41     21.20 o 
   3   0   0    17054.56    16337.50     99.91 o 
   4   0   0       85.91       95.56      3.99 o 
   5   0   0      742.69      692.42     16.84 o 
   6   0   0        0.58       -1.53      1.53 o 
   7   0   0      436.78      444.48     31.36 o 
   8   0   0      155.14      178.04     22.20 o 
   9   0   0       19.28       15.63      6.63 o 
  10   0   0        4.52       21.42     12.91 o 
   2   1   0     8989.19     8815.24     32.88 o 
   3   1   0      694.54      637.65      6.02 o 
   4   1   0      127.22      153.92      3.57 o 
   5   1   0      221.32      200.28      4.48 o 
   6   1   0      130.47      103.00      4.17 o 
   7   1   0        7.31        4.38      3.73 o 
   8   1   0       78.05       51.52      8.97 o 
   9   1   0        0.21        4.49      5.76 o 
  10   1   0        4.65       -1.47     10.13 o 
   2   2   0     9847.03     9492.95     27.89 o 
   3   2   0     2121.10     2081.32     10.79 o 
   4   2   0        8.43        9.98      1.14 o 
   5   2   0        0.23        1.39      0.88 o 
   6   2   0      461.41      411.38     12.98 o 
   7   2   0       30.02       34.08      5.69 o 
   8   2   0       12.64       18.45      4.77 o 
   9   2   0        1.58        5.93      4.95 o 
  10   2   0       64.84       61.15     11.92 o 
   1   3   0     7348.42     6594.59     27.09 o 
   2   3   0     1632.92     1609.42     10.27 o 
   3   3   0     1775.69     1892.52     14.71 o 
   4   3   0        2.76        6.93      1.36 o 
   5   3   0       28.39       27.68      2.32 o 
   6   3   0       97.57       94.28      6.37 o 
   7   3   0        0.11        4.36      2.83 o 
   8   3   0       89.35       88.79      9.28 o 
   9   3   0       17.31       16.93      6.66 o 
  10   3   0        9.80       14.15      7.28 o 
   0   4   0     2591.90     2610.17     35.00 o 
   1   4   0    11869.96    11745.63     37.93 o 
   2   4   0       53.73       49.04      2.15 o 
   3   4   0      138.22      128.71      3.50 o 
   4   4   0        1.02        1.81      1.33 o 
   5   4   0       65.58       76.52      5.27 o 
   6   4   0       73.58       57.98      5.16 o 
   7   4   0      143.21      160.76      9.48 o 
   8   4   0       54.43       64.46      6.34 o 
   9   4   0        1.98       -3.87      4.96 o 
  10   4   0       21.65       18.65      7.54 o 
   1   5   0     1574.68     1561.11     11.64 o 
   2   5   0        4.08        1.17      1.96 o 
   3   5   0     3463.31     3674.48     18.87 o 
   4   5   0      179.44      193.16      5.34 o 
   5   5   0       27.59       26.89      3.02 o 
   6   5   0        0.83       -2.53      2.53 o 
   7   5   0        5.12        0.31      2.82 o 
   8   5   0       37.24       45.12      5.32 o 
   9   5   0        4.63        0.98      4.15 o 
  10   5   0        4.50        2.65      6.56 o 
   0   6   0      387.23      384.11     11.68 o 
   1   6   0     3110.08     3072.68     23.60 o 
   2   6   0      617.13      566.62      8.07 o 
   3   6   0       69.74       58.72      2.71 o 
   4   6   0      874.78      771.28     10.91 o 
   5   6   0      638.30      655.96     11.56 o 
   6   6   0        1.64        1.45      2.45 o 
   7   6   0       10.36       12.75      3.00 o 
   8   6   0       60.82       75.18      6.88 o 
   9   6   0       25.07       26.19      4.92 o 
  10   6   0       19.69       30.87      9.29 o 
   1   7   0      125.32      129.69      4.45 o 
   2   7   0      304.88      368.73      6.64 o 
   3   7   0      686.00      724.90      9.80 o 
   4   7   0       39.87       48.22      2.51 o 
   5   7   0      319.42      360.68      8.98 o 
   6   7   0       12.48       10.37      1.95 o 
   7   7   0        7.03        7.98      3.59 o 
   8   7   0       97.94      102.98      7.98 o 
   9   7   0        6.85        9.71      3.72 o 
  10   7   0        0.89       -1.32      6.45 o 
   0   8   0     1095.97     1202.44     23.83 o 
   1   8   0      141.05      110.23      4.02 o 
   2   8   0       40.19       39.11      2.38 o 
   3   8   0       31.56       40.14      2.61 o 
   4   8   0        1.84        1.71      1.29 o 
   5   8   0        1.17        1.38      1.59 o 
   6   8   0        2.17        1.12      3.18 o 
   7   8   0      172.32      175.19      8.91 o 
   8   8   0        6.46        6.80      3.79 o 
   9   8   0        8.76       17.03      4.55 o 
  10   8   0       19.76       16.57     12.63 o 
   1   9   0      273.50      266.45      6.89 o 
   2   9   0     1187.41     1229.09     26.10 o 
   3   9   0       56.55       60.95      3.23 o 
   4   9   0      275.63      277.19      6.71 o 
   5   9   0        3.03        4.11      1.60 o 
   6   9   0       15.40       14.64      2.29 o 
   7   9   0        2.17        0.33      3.13 o 
   8   9   0       40.70       35.68      5.19 o 
   9   9   0       48.65       48.16      6.22 o 
  10   9   0        3.23        6.92      8.97 o 
   0  10   0     3536.12     3710.32     47.03 o 
   1  10   0      411.88      447.20      8.81 o 
   2  10   0      988.01      963.08     15.23 o 
   3  10   0      558.22      605.29      9.70 o 
   4  10   0      166.67      167.43      5.50 o 
   5  10   0       41.85       39.32      3.01 o 
   6  10   0       59.30       63.20      4.30 o 
   7  10   0      378.60      379.27     12.89 o 
   8  10   0       14.29       16.37      4.42 o 
   9  10   0        0.48       10.74      6.49 o 
   1  11   0      997.25     1025.55     13.98 o 
   2  11   0      713.82      714.04     12.12 o 
   3  11   0        8.63        9.41      1.67 o 
   4  11   0        6.71        6.10      1.84 o 
   5  11   0       74.81       82.65      4.18 o 
   6  11   0      172.14      176.87      7.13 o 
   7  11   0        5.69        3.56      3.09 o 
   8  11   0       44.99       52.63      7.12 o 
   9  11   0        5.26        9.57      6.79 o 
   0  12   0      100.02       77.99      8.18 o 
   1  12   0        5.31       12.66      2.34 o 
   2  12   0      100.17      121.76      5.28 o 
   3  12   0      155.52      142.45      5.45 o 
   4  12   0       96.83      117.79      5.44 o 
   5  12   0      127.69      122.20      5.62 o 
   6  12   0       37.72       36.70      3.62 o 
   7  12   0       52.51       63.10      6.62 o 
   8  12   0       75.65       66.47     27.67 o 
   9  12   0        0.83       -5.19      7.25 o 
   1  13   0      527.18      550.01     11.22 o 
   2  13   0       15.78       10.29      2.00 o 
   3  13   0      521.87      491.53      9.81 o 
   4  13   0       29.61       27.30      3.04 o 
   5  13   0      138.75      129.61      5.91 o 
   6  13   0        4.26        3.20      3.59 o 
   7  13   0        2.31       -0.34      3.72 o 
   8  13   0       19.26       17.29      7.09 o 
   9  13   0        2.42       -0.62     11.25 o 
   0  14   0       84.01       66.67      8.10 o 
   1  14   0        0.04        0.71      1.82 o 
   2  14   0      216.46      221.00      7.28 o 
   3  14   0        8.30       10.47      1.90 o 
   4  14   0      133.24      124.29      4.89 o 
   5  14   0       57.60       64.90      6.85 o 
   6  14   0       17.05       18.26      4.04 o 
   7  14   0       93.45      108.68     10.99 o 
   8  14   0       17.75       19.72      8.03 o 
   9  14   0       14.74       20.61      6.54 o 
   1  15   0       37.71       37.95      3.59 o 
   2  15   0      251.27      234.35      7.56 o 
   3  15   0      853.13      856.32     14.74 o 
   4  15   0        5.56        6.49      2.23 o 
   5  15   0        6.19        4.03      2.73 o 
   6  15   0       17.91       12.72      4.52 o 
   7  15   0       38.73       30.00      5.65 o 
   8  15   0       19.75       10.48     11.89 o 
   0  16   0       16.89       28.88      7.42 o 
   1  16   0      224.72      186.68      7.86 o 
   2  16   0      326.80      296.27      8.48 o 
   3  16   0       54.03       58.79      5.17 o 
   4  16   0        2.04       -0.25      2.45 o 
   5  16   0      197.89      202.19      9.21 o 
   6  16   0        2.73       10.32      3.33 o 
   7  16   0       42.51       38.99      7.72 o 
   8  16   0        3.04        1.13      4.69 o 
   1  17   0       17.46       10.14      3.97 o 
   2  17   0       31.23       23.38      5.14 o 
   3  17   0        1.45        1.48      2.42 o 
   4  17   0      167.68      166.46      7.26 o 
   5  17   0      252.35      246.94     12.63 o 
   6  17   0        0.16       -4.11      6.04 o 
   7  17   0       10.42       13.10      5.66 o 
   8  17   0        1.09       -2.09      4.93 o 
   0  18   0       95.87      114.54     18.12 o 
   1  18   0       30.98       29.78      5.78 o 
   2  18   0       47.66       41.91      6.42 o 
   3  18   0      174.58      170.44      9.06 o 
   4  18   0       21.72       20.70      4.75 o 
   5  18   0       10.46       15.44      4.05 o 
   6  18   0        1.16        8.50      4.94 o 
   7  18   0       23.38       36.10      9.29 o 
   1  19   0        8.71       11.23      5.29 o 
   2  19   0      118.95      120.40     10.30 o 
   3  19   0      114.14      122.59      8.68 o 
   4  19   0        0.56       -3.82      3.82 o 
   5  19   0       52.86       54.18      6.78 o 
   6  19   0        2.18        5.21      5.90 o 
   7  19   0        0.18       -3.06      4.97 o 
   0  20   0       74.56       98.67     17.57 o 
   1  20   0       67.50       46.77      8.71 o 
   2  20   0      128.98      142.13     11.33 o 
   3  20   0        5.53        0.61      4.85 o 
   4  20   0       16.06        9.41      3.79 o 
   5  20   0        7.11        6.05      3.61 o 
   6  20   0        9.23       -1.79      5.33 o 
   1  21   0       48.43       51.45     10.03 o 
   2  21   0        8.95       12.13      6.57 o 
   3  21   0        5.77        4.93      3.72 o 
   4  21   0       37.61       37.98      5.67 o 
   5  21   0       36.76       45.47      6.13 o 
   6  21   0        0.02       -3.19      4.31 o 
   0  22   0        6.29       -0.17      7.24 o 
   1  22   0        2.15        9.33     10.00 o 
   2  22   0       36.99       36.10      9.02 o 
   3  22   0        5.81       -0.57      9.68 o 
   4  22   0        1.87        4.50      4.10 o 
   5  22   0       15.65       17.03      4.61 o 
   1  23   0        0.44        6.02      5.80 o 
   2  23   0        8.11        8.34     14.26 o 
   3  23   0       95.42      128.85     21.88 o 
   4  23   0       14.01       11.32      9.11 o 
   0  24   0        0.20        4.61      8.33 o 
   1  24   0       43.07       55.70     13.75 o 
   2  24   0       16.49       31.29      9.79 o 
   3  24   0        3.01        1.22      8.02 o 
   1  25   0       50.15       91.01     13.27 o 
 -10   1   1        0.02        2.84      6.21 o 
  -9   1   1        0.01       -1.52      4.47 o 
  -8   1   1        0.18       -2.08      3.47 o 
  -7   1   1      268.09      280.64     12.32 o 
  -6   1   1      745.46      805.38     14.24 o 
  -5   1   1       19.92       27.00      2.12 o 
  -4   1   1     8574.32     8346.24     37.37 o 
  -3   1   1      619.61      580.31      6.90 o 
  -2   1   1      641.90      711.22      7.32 o 
   1   1   1     1407.05     1390.57     15.60 o 
   2   1   1     1528.10     1453.33     10.61 o 
   3   1   1     2008.98     2095.35     13.15 o 
   4   1   1      802.43      760.09      9.72 o 
   5   1   1       48.82       46.78      4.10 o 
   6   1   1      619.34      635.07     16.94 o 
   7   1   1        0.23       -4.13      5.14 o 
   8   1   1        0.10       10.02      9.53 o 
   9   1   1       38.02       32.77      8.22 o 
  10   1   1        1.04        7.75      7.73 o 
 -10   2   1        0.29       -6.89      6.89 o 
  -9   2   1        1.64       10.29      4.89 o 
  -8   2   1      220.10      222.43     13.96 o 
  -7   2   1      116.84      122.33      8.28 o 
  -6   2   1      510.29      484.98      8.64 o 
  -5   2   1      811.62      791.74     10.04 o 
  -4   2   1        1.52        2.12      1.11 o 
  -3   2   1      430.74      443.22      5.96 o 
  -2   2   1      201.92      176.96      4.48 o 
  -1   2   1    19079.12    17745.25     54.95 o 
   1   2   1     2053.87     1963.42     29.34 o 
   2   2   1    11397.55    10670.74     63.46 o 
   3   2   1      262.55      198.66      5.19 o 
   4   2   1     1278.78     1398.98     19.42 o 
   5   2   1      546.25      632.03     14.06 o 
   6   2   1       17.87       15.95      3.24 o 
   7   2   1      163.84      158.07      9.60 o 
   8   2   1      366.70      342.55     21.67 o 
   9   2   1        0.48       -6.23      6.23 o 
  10   2   1        0.94       -3.73      6.40 o 
 -10   3   1       10.73       24.30      8.69 o 
  -9   3   1       40.05       51.11      7.63 o 
  -8   3   1      289.14      299.69     15.76 o 
  -7   3   1        4.35        7.86      4.00 o 
  -6   3   1      597.51      530.81      9.42 o 
  -5   3   1        7.22        2.93      1.26 o 
  -4   3   1     2412.65     2739.22     14.32 o 
  -3   3   1     5170.16     5543.91     19.64 o 
  -2   3   1     6864.52     6487.15     21.12 o 
  -1   3   1     2475.21     2301.35     24.13 o 
   0   3   1     9557.70     8924.08    193.25 o 
   1   3   1     4657.34     4447.32     21.50 o 
   2   3   1       54.37       39.87      2.52 o 
   3   3   1       25.88       22.64      2.00 o 
   4   3   1      700.05      742.94     12.40 o 
   5   3   1     1132.10     1162.86     19.52 o 
   6   3   1      175.73      192.06      8.04 o 
   7   3   1       81.65       90.22      7.49 o 
   8   3   1        5.95        2.00      2.81 o 
   9   3   1       10.20       22.94      8.12 o 
  10   3   1       57.20       40.80      9.25 o 
 -10   4   1        0.53        1.57      4.93 o 
  -9   4   1       54.89       57.57      8.83 o 
  -8   4   1      157.10      166.54     11.77 o 
  -7   4   1        1.13        0.82      2.53 o 
  -6   4   1       98.34      103.04      5.18 o 
  -5   4   1      299.27      264.55      7.27 o 
  -4   4   1      321.35      343.64      5.89 o 
  -3   4   1      568.22      618.98      7.04 o 
  -2   4   1        1.51        9.49      1.19 o 
  -1   4   1     2916.78     2766.19     22.97 o 
   0   4   1     3231.29     3033.88     22.09 o 
   1   4   1      836.17      760.83      8.37 o 
   2   4   1     2743.78     2625.28     34.59 o 
   3   4   1      356.41      347.13      5.29 o 
   4   4   1      612.45      641.20     11.59 o 
   5   4   1       33.50       28.58      3.70 o 
   6   4   1      248.56      252.93      9.34 o 
   7   4   1        0.02        0.43      2.76 o 
   8   4   1        9.27        9.69      4.12 o 
   9   4   1        0.30        7.69     11.31 o 
  10   4   1        7.60       13.81     12.77 o 
 -10   5   1       14.03       10.73      5.29 o 
  -9   5   1        0.42       -0.80      4.04 o 
  -8   5   1        5.54       13.48      3.88 o 
  -7   5   1       86.84       99.22      7.21 o 
  -6   5   1      671.74      614.89     12.27 o 
  -5   5   1       34.05       33.02      2.74 o 
  -4   5   1      137.05      142.27      4.84 o 
  -3   5   1      339.62      340.97      5.97 o 
  -2   5   1     1882.45     1765.93     13.11 o 
  -1   5   1     1649.99     1561.96     19.83 o 
   0   5   1      941.05      901.17     16.10 o 
   1   5   1      106.74      128.10      4.48 o 
   2   5   1      187.62      245.32      4.33 o 
   3   5   1      691.80      679.94      9.48 o 
   4   5   1      390.79      432.92      6.94 o 
   5   5   1        0.00        2.39      2.86 o 
   6   5   1        3.19        6.24      2.45 o 
   7   5   1       92.02      103.91      9.34 o 
   8   5   1      272.49      270.67     14.48 o 
   9   5   1        8.10       13.06      6.77 o 
  10   5   1        7.81       19.79      8.04 o 
 -10   6   1       12.47       17.85      6.19 o 
  -9   6   1       60.11       63.17      7.81 o 
  -8   6   1        0.27        1.54      2.98 o 
  -7   6   1        0.73        2.94      2.66 o 
  -6   6   1      273.54      263.87      7.55 o 
  -5   6   1      865.66      880.18     14.18 o 
  -4   6   1       10.59       10.14      1.90 o 
  -3   6   1     1606.01     1503.91     15.42 o 
  -2   6   1      130.63      117.39      3.10 o 
  -1   6   1     1400.45     1352.72     20.70 o 
   0   6   1     4714.56     4721.44     76.46 o 
   1   6   1      510.92      491.82      8.24 o 
   2   6   1     3869.85     3755.18     19.91 o 
   3   6   1       87.22      113.57      3.38 o 
   4   6   1       70.24       66.89      3.06 o 
   5   6   1      274.33      269.25      6.56 o 
   6   6   1        0.02       -2.42      2.47 o 
   7   6   1      139.16      136.22      7.76 o 
   8   6   1       12.72       10.15      4.08 o 
   9   6   1        3.91       -2.30      5.24 o 
  10   6   1        2.38       -4.96      6.39 o 
 -10   7   1       54.48       52.73      8.13 o 
  -9   7   1        1.21       -5.42      5.42 o 
  -8   7   1       31.82       31.67      5.10 o 
  -7   7   1        1.86        0.57      2.50 o 
  -6   7   1       30.76       28.54      3.17 o 
  -5   7   1       50.68       44.18      3.60 o 
  -4   7   1      371.08      456.32      8.86 o 
  -3   7   1      343.12      418.88      8.33 o 
  -2   7   1     1453.85     1405.28     19.38 o 
  -1   7   1      654.67      738.12     16.63 o 
   0   7   1      371.33      390.16     12.68 o 
   1   7   1       44.10       34.13      2.43 o 
   2   7   1      183.47      178.99      4.68 o 
   3   7   1     1146.20     1233.19     12.80 o 
   4   7   1     1228.67     1175.49     12.61 o 
   5   7   1       15.34       17.06      2.11 o 
   6   7   1      695.24      716.39     16.03 o 
   7   7   1       38.98       38.66      4.54 o 
   8   7   1        4.29        4.33      2.88 o 
   9   7   1       59.69       60.55     10.95 o 
  10   7   1        3.70       -4.44      8.19 o 
 -10   8   1        3.35       11.53      8.41 o 
  -9   8   1        0.33        2.30      3.75 o 
  -8   8   1        2.92        5.10      3.51 o 
  -7   8   1       31.62       31.16      4.76 o 
  -6   8   1       45.10       45.90      3.95 o 
  -5   8   1      523.39      569.02     12.00 o 
  -4   8   1       38.81       30.47      2.76 o 
  -3   8   1      466.81      426.63      8.47 o 
  -2   8   1     1453.15     1387.90     19.94 o 
  -1   8   1      146.46      118.84      7.20 o 
   0   8   1      260.27      360.64     10.62 o 
   1   8   1      194.91      185.63      6.21 o 
   2   8   1      858.40      910.87     10.82 o 
   3   8   1     1110.86     1139.17     12.89 o 
   4   8   1       34.26       41.61      2.13 o 
   5   8   1      612.75      563.42      9.76 o 
   6   8   1      141.67      135.59      5.14 o 
   7   8   1       85.85       75.91      5.92 o 
   8   8   1        0.40       -0.30      3.40 o 
   9   8   1        0.72       -3.97      4.29 o 
  10   8   1        0.15       -0.49      8.64 o 
 -10   9   1        1.09       -0.92     10.37 o 
  -9   9   1        0.04        5.08      7.09 o 
  -8   9   1       23.92       18.41      3.89 o 
  -7   9   1        8.01       11.19      3.20 o 
  -6   9   1       98.62       93.47      5.35 o 
  -5   9   1      254.67      272.79      8.50 o 
  -4   9   1     1189.11     1175.11     16.01 o 
  -3   9   1        4.10       -0.65      1.23 o 
  -2   9   1     2883.04     2981.83     43.97 o 
  -1   9   1     1974.81     1992.56     31.51 o 
   0   9   1      393.28      454.94     15.51 o 
   1   9   1     2388.13     2627.89     26.97 o 
   2   9   1     2637.91     2492.31     19.49 o 
   3   9   1      397.49      366.25      7.65 o 
   4   9   1      121.98      111.95      3.71 o 
   5   9   1       27.15       26.76      2.48 o 
   6   9   1      298.99      283.17      7.98 o 
   7   9   1        8.63        4.43      2.64 o 
   8   9   1       20.49       10.89      3.21 o 
   9   9   1        0.00       -3.62      3.62 o 
 -10  10   1        0.73      -13.31     13.54 o 
  -9  10   1        4.91        2.35      4.30 o 
  -8  10   1       55.56       59.59      6.45 o 
  -7  10   1        2.88       -1.35      3.48 o 
  -6  10   1       31.99       35.21      3.74 o 
  -5  10   1        3.00        6.57      2.20 o 
  -4  10   1      119.93      103.33      4.90 o 
  -3  10   1     1081.59     1064.62     12.05 o 
  -2  10   1       12.41        3.59      2.83 o 
  -1  10   1      337.28      367.45     11.93 o 
   0  10   1       33.72       38.77      3.93 o 
   1  10   1     2297.36     2490.80     27.52 o 
   2  10   1      497.59      537.67      9.08 o 
   3  10   1       57.71       65.83      3.49 o 
   4  10   1      171.72      166.40      5.08 o 
   5  10   1        1.46        2.60      1.95 o 
   6  10   1        5.48        4.28      2.24 o 
   7  10   1        2.08        4.32      2.90 o 
   8  10   1        9.28        3.77      3.19 o 
   9  10   1        1.78       -0.90     14.46 o 
  -9  11   1       15.75       11.39      4.31 o 
  -8  11   1        6.07       19.23      5.62 o 
  -7  11   1       20.60       23.52      4.08 o 
  -6  11   1      210.93      219.68      8.50 o 
  -5  11   1       72.65       70.04      4.34 o 
  -4  11   1       56.56       48.43      3.36 o 
  -3  11   1      186.34      225.37      5.86 o 
  -2  11   1      652.84      670.41     25.84 o 
  -1  11   1        0.70       -0.51      1.21 o 
   0  11   1      166.83      177.16      7.33 o 
   1  11   1      463.08      507.06     11.52 o 
   2  11   1       49.08       43.33      3.34 o 
   3  11   1       47.62       47.05      3.08 o 
   4  11   1       20.17       23.41      2.35 o 
   5  11   1      251.98      243.19      7.05 o 
   6  11   1      150.87      135.01      6.08 o 
   7  11   1       42.48       43.13      5.68 o 
   8  11   1       32.27       49.27      9.49 o 
   9  11   1       14.92        4.06      6.74 o 
  -9  12   1        0.51        0.87      8.04 o 
  -8  12   1      164.00      170.90     12.83 o 
  -7  12   1       10.48       12.66      3.75 o 
  -6  12   1        2.37        4.14      3.18 o 
  -5  12   1      817.77      852.78     12.67 o 
  -4  12   1      278.05      258.94      6.75 o 
  -3  12   1        5.37        9.55      2.35 o 
  -2  12   1      504.26      545.41     13.93 o 
  -1  12   1      422.61      469.80      8.75 o 
   0  12   1        3.08        5.53      2.19 o 
   1  12   1      124.59      152.92      6.68 o 
   2  12   1      321.15      327.15     10.78 o 
   3  12   1       14.36       15.51      2.05 o 
   4  12   1       77.51       74.65      5.24 o 
   5  12   1       61.82       71.44      4.46 o 
   6  12   1       28.29       19.82      3.33 o 
   7  12   1       17.79       10.64      5.20 o 
   8  12   1       15.41       25.99      6.01 o 
   9  12   1       32.70       25.81     10.10 o 
  -9  13   1        4.79        3.57      5.82 o 
  -8  13   1       42.16       40.80      9.09 o 
  -7  13   1       36.46       41.51      5.42 o 
  -6  13   1      332.22      341.93     15.50 o 
  -5  13   1      106.27       97.34      5.35 o 
  -4  13   1      585.27      598.48     10.04 o 
  -3  13   1     1712.38     1672.15     26.04 o 
  -2  13   1       96.52       84.65      5.97 o 
  -1  13   1      410.92      459.59     11.93 o 
   0  13   1       55.55       62.20      5.24 o 
   1  13   1       59.29       66.51      5.37 o 
   2  13   1       20.76       21.71      3.10 o 
   3  13   1       50.15       66.13      3.75 o 
   4  13   1        0.04        2.98      1.59 o 
   5  13   1      742.72      753.46     15.70 o 
   6  13   1        0.42        3.20      2.71 o 
   7  13   1       58.29       55.64      7.33 o 
   8  13   1      107.52      105.39     11.30 o 
   9  13   1       18.78        2.18      5.89 o 
  -9  14   1        7.81       -1.62      6.15 o 
  -8  14   1        2.71       13.82      7.13 o 
  -7  14   1       14.54        7.19      3.37 o 
  -6  14   1        5.22        3.74      3.33 o 
  -5  14   1        0.04       -0.55      2.37 o 
  -4  14   1       43.14       46.05      3.72 o 
  -3  14   1      379.19      396.32     10.78 o 
  -2  14   1      123.92      125.53      7.61 o 
  -1  14   1       43.55       43.63      4.01 o 
   0  14   1      115.98      126.93      8.60 o 
   1  14   1       43.48       49.63      4.57 o 
   2  14   1      334.14      380.60     10.80 o 
   3  14   1       39.05       32.99      2.95 o 
   4  14   1       23.26       24.32      3.09 o 
   5  14   1        1.40        1.48      2.90 o 
   6  14   1        0.05       -2.27      3.80 o 
   7  14   1       12.20       19.10      6.65 o 
   8  14   1        1.33        1.87      4.85 o 
  -8  15   1       20.82       23.90      8.60 o 
  -7  15   1        6.61        1.23      4.09 o 
  -6  15   1      275.49      282.40     12.14 o 
  -5  15   1       56.74       63.41      5.86 o 
  -4  15   1       89.60      105.71      5.58 o 
  -3  15   1       19.13       21.30      3.47 o 
  -2  15   1      225.54      241.98     10.87 o 
  -1  15   1        0.40        0.87      2.21 o 
   0  15   1      153.70      151.88      7.87 o 
   1  15   1        0.53        2.66      2.53 o 
   2  15   1        0.07       -1.93      1.93 o 
   3  15   1      466.34      490.53     10.11 o 
   4  15   1      387.52      430.65     12.55 o 
   5  15   1        1.74        4.19      3.18 o 
   6  15   1        7.99        5.22      4.35 o 
   7  15   1       33.90       40.28      8.53 o 
   8  15   1      128.36      138.47     13.24 o 
  -8  16   1        5.36        3.61     11.18 o 
  -7  16   1       48.66       54.07      8.04 o 
  -6  16   1        4.57        9.30      8.03 o 
  -5  16   1        7.22        7.12      3.17 o 
  -4  16   1       11.37        9.05      2.58 o 
  -3  16   1      305.32      289.52     11.17 o 
  -2  16   1       17.75        9.10      4.50 o 
  -1  16   1      294.15      292.77     15.34 o 
   0  16   1       98.60      104.93      7.54 o 
   1  16   1       59.79       55.03      4.84 o 
   2  16   1       15.46       11.28      2.57 o 
   3  16   1        0.72       -0.82      2.06 o 
   4  16   1       34.73       34.08      3.61 o 
   5  16   1        5.87        4.29      3.88 o 
   6  16   1        8.39       14.47      4.97 o 
   7  16   1        0.57       -1.35      7.08 o 
   8  16   1       17.83       30.05      7.09 o 
  -8  17   1       13.69        8.06      6.07 o 
  -7  17   1        5.86        4.09      4.23 o 
  -6  17   1        4.15        7.88      4.62 o 
  -5  17   1       26.12       33.17      4.64 o 
  -4  17   1       17.73       16.39      3.55 o 
  -3  17   1       47.65       42.17      4.82 o 
  -2  17   1      196.48      187.40     14.56 o 
  -1  17   1      103.79       90.10      6.33 o 
   0  17   1       23.20       18.06      2.75 o 
   1  17   1       11.67       12.96      3.37 o 
   2  17   1        6.69        5.10      3.34 o 
   3  17   1       18.90       24.03      3.37 o 
   4  17   1      129.17      121.19      9.78 o 
   5  17   1       14.30       14.98      4.24 o 
   6  17   1       13.90       19.19      5.51 o 
   7  17   1        2.06        3.39      4.80 o 
  -7  18   1       39.33       43.27      6.88 o 
  -6  18   1        2.64        2.26      3.63 o 
  -5  18   1       17.82       20.83      5.37 o 
  -4  18   1      208.92      191.42      9.12 o 
  -3  18   1      624.91      586.14     17.05 o 
  -2  18   1      325.95      314.41     23.59 o 
  -1  18   1      235.01      231.84     14.01 o 
   0  18   1        6.26       -0.30      4.03 o 
   1  18   1       22.68       25.12      4.47 o 
   2  18   1       50.48       48.40      6.52 o 
   3  18   1       56.18       64.34      5.99 o 
   4  18   1      120.91      133.47     13.24 o 
   5  18   1       55.68       47.10      6.05 o 
   6  18   1        7.00        5.10      4.93 o 
   7  18   1       11.80       10.16      5.80 o 
  -7  19   1       15.41        6.39      5.42 o 
  -6  19   1        0.21        1.15      4.38 o 
  -5  19   1       49.81       44.55      7.12 o 
  -4  19   1        7.61       12.18      3.85 o 
  -3  19   1       37.23       42.31      5.45 o 
  -2  19   1      192.43      205.04     16.78 o 
  -1  19   1      440.83      428.29     19.51 o 
   0  19   1       80.71       95.70      9.52 o 
   1  19   1       28.83       29.86      5.56 o 
   2  19   1       14.94       20.12      4.09 o 
   3  19   1       23.60       20.10      7.37 o 
   4  19   1       70.18       52.92      9.28 o 
   5  19   1        2.47        8.03      3.83 o 
   6  19   1        0.05       11.74      5.32 o 
   7  19   1        3.82        4.51      5.93 o 
  -6  20   1        2.61       -5.52      8.40 o 
  -5  20   1       43.81       50.97      7.79 o 
  -4  20   1        1.70        9.77      4.67 o 
  -3  20   1       55.00       55.60      5.85 o 
  -2  20   1        0.12        6.99      5.37 o 
  -1  20   1        0.38        5.40      7.09 o 
   0  20   1       30.29       26.81      8.30 o 
   1  20   1      147.75      147.53     11.62 o 
   2  20   1        0.21        0.67      2.80 o 
   3  20   1       16.63       18.05      4.32 o 
   4  20   1       19.79       29.89      7.44 o 
   5  20   1       33.71       43.37      6.61 o 
   6  20   1        4.71       24.01      7.37 o 
  -6  21   1        3.00       -4.70      4.70 o 
  -5  21   1        1.24        7.74      4.53 o 
  -4  21   1        4.07        7.04      6.10 o 
  -3  21   1       20.50       26.25      5.11 o 
  -2  21   1       16.56       19.08      6.53 o 
  -1  21   1       18.81        8.79      8.15 o 
   0  21   1       55.36       47.25      7.47 o 
   1  21   1        9.05        2.81      4.38 o 
   2  21   1        0.00        9.88      4.81 o 
   3  21   1       50.48       47.35      9.32 o 
   4  21   1       14.23        8.94      4.41 o 
   5  21   1        9.90       18.00      5.58 o 
  -5  22   1       58.17       83.53     10.49 o 
  -4  22   1       72.38       70.83     14.27 o 
  -3  22   1        6.51       18.28      5.87 o 
  -2  22   1        8.99       17.38      6.73 o 
  -1  22   1       14.01       23.67      7.34 o 
   0  22   1        3.89       -2.88      9.56 o 
   1  22   1       19.03       15.41      5.43 o 
   2  22   1        0.72       18.17      6.45 o 
   3  22   1       27.61       25.72     10.91 o 
   4  22   1        1.23        5.69      6.02 o 
   5  22   1        1.88       -0.86      5.87 o 
  -4  23   1       15.85       27.60      8.43 o 
  -3  23   1       18.31       19.58      5.44 o 
  -2  23   1       25.29       28.21      7.30 o 
  -1  23   1        8.12       10.90      7.88 o 
   0  23   1        0.30       -4.84      4.84 o 
   1  23   1        1.09       -4.20      5.79 o 
   2  23   1        1.60        1.77      4.79 o 
   3  23   1        5.26       16.58      9.99 o 
   4  23   1        9.70       33.09     15.81 o 
  -3  24   1       64.20       92.44     19.38 o 
  -2  24   1       32.93       24.06     21.25 o 
  -1  24   1        1.16       -3.53      7.64 o 
   0  24   1       17.93       31.89      8.66 o 
   1  24   1       40.28       61.97     11.28 o 
   2  24   1        0.54        5.65      5.93 o 
   3  24   1        9.95        2.53      8.70 o 
  -2  25   1       29.45       42.86     10.58 o 
  -1  25   1        0.91       10.03      7.38 o 
   0  25   1       19.03       38.20     10.48 o 
   1  25   1        4.33       12.63      6.71 o 
 -11   0   2       19.35       18.75     10.82 o 
 -10   0   2       82.35       88.32     17.87 o 
  -9   0   2      115.57      117.09     13.64 o 
  -8   0   2      190.52      168.52     14.81 o 
  -7   0   2     1444.14     1520.92     40.05 o 
  -6   0   2      112.53       93.79      5.28 o 
  -5   0   2      321.29      380.43      9.51 o 
  -4   0   2        2.43       -0.68      1.52 o 
  -3   0   2     4994.39     5005.53     27.85 o 
  -2   0   2    29821.57    28236.22    115.31 o 
  -1   0   2      637.99      558.69     10.80 o 
   1   0   2      667.58      686.89      8.74 o 
   2   0   2    76324.05    70959.05   1408.90 o 
   3   0   2      496.12      492.28     14.33 o 
   4   0   2        9.09        6.85      3.00 o 
   5   0   2      211.17      220.40      8.86 o 
   6   0   2      400.86      451.22     15.13 o 
   7   0   2      442.59      419.95     32.17 o 
   8   0   2       71.66       91.57     16.45 o 
   9   0   2        3.01       -3.47      8.64 o 
  10   0   2        8.46       18.15     13.51 o 
 -11   1   2        5.12       14.56      8.51 o 
 -10   1   2        8.58       12.65      4.90 o 
  -9   1   2        8.05       10.04      4.18 o 
  -8   1   2      273.99      283.95     13.39 o 
  -7   1   2       62.84       57.69      4.84 o 
  -6   1   2      448.70      386.75      7.82 o 
  -5   1   2      203.19      192.13      4.81 o 
  -4   1   2      901.51      880.18      9.89 o 
  -3   1   2       47.09       39.07      2.20 o 
  -2   1   2      165.70      142.64      4.21 o 
  -1   1   2       53.45       62.06      4.79 o 
   0   1   2     8464.39     8103.54     53.66 o 
   1   1   2     1490.64     1377.27     10.13 o 
   2   1   2      888.52      718.65      8.94 o 
   3   1   2      669.34      712.82      8.76 o 
   4   1   2      360.05      322.15      5.55 o 
   5   1   2      117.29      138.22      4.12 o 
   6   1   2       82.13       75.58      7.58 o 
   7   1   2        6.90        4.61      3.07 o 
   8   1   2        7.06        8.48      5.03 o 
   9   1   2        7.96        4.52      5.30 o 
  10   1   2       13.68       16.41     11.14 o 
 -11   2   2        4.50        4.89      6.01 o 
 -10   2   2       11.97        7.70      4.56 o 
  -9   2   2      106.66      103.08     10.40 o 
  -8   2   2      427.00      462.97     17.19 o 
  -7   2   2       75.16       81.98      8.00 o 
  -6   2   2      157.20      151.21      5.41 o 
  -5   2   2      261.04      237.20      5.90 o 
  -4   2   2      390.13      435.84     10.16 o 
  -3   2   2     1224.72     1239.16     10.00 o 
  -2   2   2       56.14       46.62      3.89 o 
  -1   2   2    10895.83    10575.30    158.69 o 
   0   2   2      468.65      415.93      5.72 o 
   1   2   2     8764.82     8669.91     31.44 o 
   2   2   2    20889.94    20168.94    109.17 o 
   3   2   2      416.19      445.92      7.39 o 
   4   2   2       60.84       55.40      4.14 o 
   5   2   2       65.33       57.93      5.40 o 
   6   2   2       88.58       89.84      4.57 o 
   7   2   2       72.11       76.09      6.89 o 
   8   2   2      185.18      162.51     15.65 o 
   9   2   2        2.07       -2.15      7.97 o 
  10   2   2        4.77       -4.75      5.90 o 
 -10   3   2      111.94      100.70     11.07 o 
  -9   3   2       91.18       88.13      9.59 o 
  -8   3   2       12.09       12.65      3.72 o 
  -7   3   2       17.95       22.25      5.27 o 
  -6   3   2       19.41       23.41      2.35 o 
  -5   3   2       14.29       14.30      1.83 o 
  -4   3   2       20.18       15.28      1.53 o 
  -3   3   2      339.31      329.99      5.22 o 
  -2   3   2       69.47       67.05      3.08 o 
  -1   3   2      804.13      769.84      7.92 o 
   0   3   2    13185.60    12147.65     63.84 o 
   1   3   2     4534.63     4307.13     18.29 o 
   2   3   2      993.86     1014.97     10.94 o 
   3   3   2       11.19       10.24      1.98 o 
   4   3   2       60.47       47.31      4.11 o 
   5   3   2      440.95      400.83     13.75 o 
   6   3   2       42.16       51.31      6.13 o 
   7   3   2       19.90       16.34      4.07 o 
   8   3   2       45.58       46.82      7.59 o 
   9   3   2        2.60       11.95      7.39 o 
  10   3   2        2.86       11.60      7.57 o 
 -10   4   2        0.15        0.75      3.47 o 
  -9   4   2       10.10        4.49      5.84 o 
  -8   4   2       23.98       24.90      5.31 o 
  -7   4   2       77.43       85.65      8.71 o 
  -6   4   2      560.60      515.08     11.04 o 
  -5   4   2      138.06      129.41      4.53 o 
  -4   4   2      425.42      526.20      6.92 o 
  -3   4   2      313.18      347.72      5.85 o 
  -2   4   2       54.22       52.41      2.99 o 
  -1   4   2      315.82      280.23      5.67 o 
   0   4   2      833.58      815.15      6.40 o 
   1   4   2       89.79       81.56      2.86 o 
   2   4   2       21.51       20.82      2.48 o 
   3   4   2     2400.48     2413.66     26.75 o 
   4   4   2      359.81      314.17      9.47 o 
   5   4   2        1.55        2.76      3.29 o 
   6   4   2      353.58      346.88     12.82 o 
   7   4   2       16.69       20.98      4.05 o 
   8   4   2       52.90       49.54      6.56 o 
   9   4   2        4.15       12.92      6.12 o 
  10   4   2       20.66       35.31     10.34 o 
 -10   5   2       89.08       90.59     10.19 o 
  -9   5   2      155.62      174.36     14.74 o 
  -8   5   2       43.59       37.65      5.89 o 
  -7   5   2       33.77       20.53      4.92 o 
  -6   5   2       20.63       35.80      2.47 o 
  -5   5   2        1.28        3.64      1.10 o 
  -4   5   2     1966.50     2107.83     19.93 o 
  -3   5   2     1771.31     1868.01     14.60 o 
  -2   5   2      262.79      292.75      6.53 o 
  -1   5   2     1378.43     1396.77     11.19 o 
   0   5   2       29.77       32.15      1.82 o 
   1   5   2      116.25       99.07      2.97 o 
   2   5   2       64.75       58.33      2.09 o 
   3   5   2       31.28       49.64      2.71 o 
   4   5   2      901.44     1029.17     16.31 o 
   5   5   2      784.69      859.75     21.08 o 
   6   5   2      150.47      137.34      8.26 o 
   7   5   2       18.73       14.24      3.48 o 
   8   5   2        4.94        6.33      3.41 o 
   9   5   2        8.87       18.47      7.51 o 
  10   5   2        0.11        9.79      6.40 o 
 -10   6   2       55.18       74.58      9.42 o 
  -9   6   2        1.39        5.15      3.88 o 
  -8   6   2        2.56        4.58      5.15 o 
  -7   6   2       17.23       10.62      3.84 o 
  -6   6   2       12.24       16.93      2.30 o 
  -5   6   2     1298.89     1380.07     18.62 o 
  -4   6   2      703.82      648.39     11.68 o 
  -3   6   2     4102.63     4268.86     24.36 o 
  -2   6   2       82.30       96.90      3.40 o 
  -1   6   2      404.18      413.36      7.31 o 
   0   6   2       34.80       26.96      2.30 o 
   1   6   2      519.21      463.50      7.99 o 
   2   6   2     2278.11     2090.96     12.17 o 
   3   6   2     3539.45     3473.99     20.78 o 
   4   6   2      140.00      144.49      4.46 o 
   5   6   2      263.20      232.80      7.46 o 
   6   6   2       91.80       97.94      7.34 o 
   7   6   2      217.36      210.89     11.17 o 
   8   6   2       84.31       83.11      8.49 o 
   9   6   2        6.63        8.58      5.80 o 
  10   6   2        3.62        5.52      8.79 o 
 -10   7   2        0.58        7.31      5.74 o 
  -9   7   2      100.94       94.24      9.99 o 
  -8   7   2        0.88        0.74      3.41 o 
  -7   7   2       57.56       46.79      5.82 o 
  -6   7   2      580.01      543.44     12.74 o 
  -5   7   2      291.01      320.96      9.91 o 
  -4   7   2       63.42       64.19      3.95 o 
  -3   7   2      675.81      657.32     10.25 o 
  -2   7   2      206.55      189.12      9.73 o 
  -1   7   2     2813.99     2756.02     20.08 o 
   0   7   2      503.02      527.47      7.68 o 
   1   7   2     2034.20     1979.98     16.68 o 
   2   7   2     3186.25     3436.95     20.71 o 
   3   7   2        0.32        1.23      1.42 o 
   4   7   2      281.99      306.63      7.61 o 
   5   7   2        0.60       -1.37      1.47 o 
   6   7   2       22.64       22.84      4.22 o 
   7   7   2      159.59      182.76     10.42 o 
   8   7   2        6.21        4.34      3.47 o 
   9   7   2        6.70       -1.14      5.88 o 
  10   7   2        0.54       12.70      7.58 o 
 -10   8   2        1.21       -0.80      5.24 o 
  -9   8   2        5.62        3.78      3.66 o 
  -8   8   2       11.78       11.35      5.90 o 
  -7   8   2       23.99       12.79      3.87 o 
  -6   8   2       24.40       28.45      3.70 o 
  -5   8   2      194.32      177.73      7.56 o 
  -4   8   2       16.89       16.58      1.55 o 
  -3   8   2       73.44       51.80      3.02 o 
  -2   8   2      521.75      533.29     11.35 o 
  -1   8   2        1.28        2.64      1.93 o 
   0   8   2      684.88      673.54      8.70 o 
   1   8   2      125.97      146.33      4.54 o 
   2   8   2       83.76      109.57      3.62 o 
   3   8   2       93.55      109.45      3.76 o 
   4   8   2      134.98      132.13      5.04 o 
   5   8   2       78.56       70.99      3.50 o 
   6   8   2        2.29        1.59      2.65 o 
   7   8   2        2.08       -2.42      3.33 o 
   8   8   2        0.80        3.77      3.80 o 
   9   8   2       52.17       56.32     11.10 o 
 -10   9   2        0.25        2.18      6.40 o 
  -9   9   2        9.03        8.81      3.89 o 
  -8   9   2       17.54       17.59      4.85 o 
  -7   9   2       91.03       91.36      6.24 o 
  -6   9   2       92.71       90.44      6.10 o 
  -5   9   2        4.93        6.97      2.24 o 
  -4   9   2      185.94      191.38      5.00 o 
  -3   9   2       17.42       12.27      2.15 o 
  -2   9   2        9.28       13.83      2.59 o 
  -1   9   2        1.07        1.21      1.66 o 
   0   9   2     3392.26     3583.81     24.01 o 
   1   9   2      277.02      283.85      7.76 o 
   2   9   2      378.30      425.35      7.05 o 
   3   9   2        2.50        3.43      1.29 o 
   4   9   2      398.64      419.58     11.05 o 
   5   9   2        0.32        3.09      1.63 o 
   6   9   2       65.24       54.82      5.20 o 
   7   9   2        1.91        4.59      4.30 o 
   8   9   2        3.36        4.40      3.93 o 
   9   9   2        5.29       -2.73      6.07 o 
 -10  10   2       23.02       22.33      8.44 o 
  -9  10   2        8.56        2.84      3.83 o 
  -8  10   2        4.71        3.15      4.85 o 
  -7  10   2       80.14       73.50      5.96 o 
  -6  10   2      138.81      153.19      9.60 o 
  -5  10   2      192.89      199.67      5.59 o 
  -4  10   2        0.26        0.62      1.35 o 
  -3  10   2      750.69      766.84     17.92 o 
  -2  10   2       99.20      129.33      8.49 o 
  -1  10   2      223.78      243.91      9.08 o 
   0  10   2     4846.86     5085.37     54.00 o 
   1  10   2       93.84      109.42      6.00 o 
   2  10   2     2313.04     2312.05     20.64 o 
   3  10   2      398.24      425.56     11.98 o 
   4  10   2       21.97       17.92      2.21 o 
   5  10   2      238.47      236.14      7.37 o 
   6  10   2        2.16        1.44      1.83 o 
   7  10   2       92.97      106.03      8.76 o 
   8  10   2        0.21       -3.80      3.80 o 
   9  10   2       52.64       77.39     12.19 o 
  -9  11   2        1.92       -0.25      3.70 o 
  -8  11   2       26.85       26.60      6.79 o 
  -7  11   2        3.03       -1.95      4.00 o 
  -6  11   2       91.37       91.73      7.14 o 
  -5  11   2       90.86       85.61      4.03 o 
  -4  11   2       66.07       70.19      3.48 o 
  -3  11   2        4.19       10.79      3.30 o 
  -2  11   2     1107.70     1118.58     25.03 o 
  -1  11   2      300.30      292.22     11.13 o 
   0  11   2      332.10      324.42      8.59 o 
   1  11   2      338.36      353.20     10.54 o 
   2  11   2       23.70       25.45      2.19 o 
   3  11   2      132.26      114.86      4.59 o 
   4  11   2      150.73      142.32      5.57 o 
   5  11   2      300.46      280.64      8.22 o 
   6  11   2       27.10       29.00      3.79 o 
   7  11   2      104.43      107.80      8.81 o 
   8  11   2        4.33        9.39      4.32 o 
   9  11   2        0.31       -0.48     20.44 o 
  -9  12   2       11.15       11.95      4.00 o 
  -8  12   2       76.16       71.55      9.85 o 
  -7  12   2        1.11        5.23      4.24 o 
  -6  12   2       40.86       44.42      6.27 o 
  -5  12   2       12.81       16.21      2.96 o 
  -4  12   2       85.08       81.98      4.88 o 
  -3  12   2      529.29      516.73     15.68 o 
  -2  12   2      346.68      370.59     25.69 o 
  -1  12   2      343.28      336.20     12.58 o 
   0  12   2      664.94      690.54     12.99 o 
   1  12   2       43.44       46.19      4.47 o 
   2  12   2      150.95      150.73      5.38 o 
   3  12   2      448.47      484.00      9.40 o 
   4  12   2      152.20      155.16      5.83 o 
   5  12   2      579.21      595.07     12.10 o 
   6  12   2        1.18       -1.66      2.88 o 
   7  12   2        0.37       -0.90      3.38 o 
   8  12   2        7.28       -0.99      7.99 o 
   9  12   2        0.60       -1.16      5.05 o 
  -9  13   2       27.32       32.35      8.83 o 
  -8  13   2        9.18        8.60      4.44 o 
  -7  13   2      102.97      107.44     12.12 o 
  -6  13   2        7.87        5.79      2.94 o 
  -5  13   2       17.66       16.03      4.11 o 
  -4  13   2      112.60      106.88      7.14 o 
  -3  13   2     1272.65     1201.04     20.81 o 
  -2  13   2      531.74      516.16     22.47 o 
  -1  13   2      158.78      165.63     13.91 o 
   0  13   2        0.03        1.70      1.84 o 
   1  13   2       10.68        9.22      2.24 o 
   2  13   2        0.01        3.84      1.63 o 
   3  13   2      154.36      170.30      5.49 o 
   4  13   2      144.38      136.86      7.50 o 
   5  13   2       57.71       54.54      4.99 o 
   6  13   2      101.24      108.92      8.59 o 
   7  13   2       25.06        9.92      5.02 o 
   8  13   2       15.31       23.65      5.93 o 
  -9  14   2        0.21       -6.48      7.18 o 
  -8  14   2       22.50       46.63     14.20 o 
  -7  14   2       24.03       23.21      6.23 o 
  -6  14   2        2.88        0.44      2.94 o 
  -5  14   2      102.39      115.21      7.80 o 
  -4  14   2      170.49      167.58      8.74 o 
  -3  14   2      367.64      361.04     11.25 o 
  -2  14   2        8.49        2.05      6.59 o 
  -1  14   2       45.60       47.40      8.02 o 
   0  14   2      633.91      607.19     12.13 o 
   1  14   2       31.78       35.85      3.46 o 
   2  14   2       64.96       66.38      4.36 o 
   3  14   2        0.29        0.63      1.62 o 
   4  14   2      184.60      183.41     10.18 o 
   5  14   2       14.60       11.46      3.34 o 
   6  14   2        0.39        7.55      4.95 o 
   7  14   2       26.34       30.87      6.71 o 
   8  14   2        1.23        4.83      6.82 o 
  -8  15   2       32.33       31.85     12.28 o 
  -7  15   2      126.87      126.52     13.07 o 
  -6  15   2        0.48        5.00      3.33 o 
  -5  15   2       83.16       70.31      5.49 o 
  -4  15   2      445.53      444.99     12.83 o 
  -3  15   2      321.64      302.94     10.69 o 
  -2  15   2      700.34      721.93     22.46 o 
  -1  15   2       69.50       68.65      7.62 o 
   0  15   2        0.07        2.44      3.80 o 
   1  15   2      192.85      171.40      7.15 o 
   2  15   2       45.08       46.88      3.87 o 
   3  15   2        7.79        7.21      1.61 o 
   4  15   2     1089.27     1103.94     20.96 o 
   5  15   2      119.38      123.99      8.54 o 
   6  15   2        9.73       14.56      5.84 o 
   7  15   2       13.19       15.21      5.77 o 
   8  15   2        6.07       20.20      8.33 o 
  -8  16   2        4.41        6.08     11.50 o 
  -7  16   2        0.21       14.18     10.37 o 
  -6  16   2       15.69       20.15      3.76 o 
  -5  16   2      278.60      275.48     10.65 o 
  -4  16   2       70.57       83.63      5.93 o 
  -3  16   2      535.84      542.18     14.78 o 
  -2  16   2      489.13      475.87     18.97 o 
  -1  16   2      502.59      518.73     19.43 o 
   0  16   2        2.00        2.45      2.42 o 
   1  16   2        2.85        3.08      2.12 o 
   2  16   2      166.92      148.35      6.28 o 
   3  16   2        0.66        3.37      2.94 o 
   4  16   2      246.75      228.78     16.99 o 
   5  16   2      125.45      137.61      9.36 o 
   6  16   2        6.18        5.66      4.65 o 
   7  16   2       24.20       24.42      6.31 o 
   8  16   2        1.00        8.58      6.32 o 
  -8  17   2        0.77       -0.23     10.25 o 
  -7  17   2       39.91       48.39     12.53 o 
  -6  17   2        0.02       -3.82      3.82 o 
  -5  17   2       17.75       25.98      4.66 o 
  -4  17   2       14.44       15.56      4.03 o 
  -3  17   2      409.77      405.62     14.46 o 
  -2  17   2      363.75      374.05     17.42 o 
  -1  17   2       16.25       22.48      5.01 o 
   0  17   2       12.46        8.87      2.33 o 
   1  17   2      100.31      105.55      7.24 o 
   2  17   2      137.80      143.11      7.66 o 
   3  17   2      318.38      338.41     13.05 o 
   4  17   2        5.25        1.56      4.64 o 
   5  17   2        1.80        6.14      5.35 o 
   6  17   2        0.00        3.21      6.65 o 
   7  17   2       50.22       55.19      8.58 o 
  -7  18   2        3.03       -0.23      8.63 o 
  -6  18   2        0.02       -0.23      5.01 o 
  -5  18   2        0.15        4.17      3.40 o 
  -4  18   2       98.06      105.03      7.10 o 
  -3  18   2       16.63       12.49      3.25 o 
  -2  18   2       92.69      100.55     10.07 o 
  -1  18   2       56.91       56.08      7.47 o 
   0  18   2       96.33       91.16      6.06 o 
   1  18   2      119.88      132.56      8.06 o 
   2  18   2       55.42       58.39      7.43 o 
   3  18   2       16.57       12.04      2.93 o 
   4  18   2       47.07       38.26      5.78 o 
   5  18   2      193.57      208.50     11.91 o 
   6  18   2        0.63       -4.76      4.76 o 
   7  18   2       12.93       17.82      5.42 o 
  -7  19   2        2.98       25.43     11.58 o 
  -6  19   2        1.05        1.39      5.72 o 
  -5  19   2        1.38        2.43      4.14 o 
  -4  19   2        5.91        8.92      2.99 o 
  -3  19   2       73.59       59.47      6.43 o 
  -2  19   2        8.27        3.09      4.38 o 
  -1  19   2      420.74      445.07     20.08 o 
   0  19   2      200.55      171.88     12.75 o 
   1  19   2        4.06        0.50      2.90 o 
   2  19   2        7.65        8.48      4.05 o 
   3  19   2       10.96        5.02      2.87 o 
   4  19   2        3.72       -2.47      5.36 o 
   5  19   2       22.04       30.54      6.78 o 
   6  19   2        2.98       -5.77      6.04 o 
  -6  20   2        0.04        1.52      6.12 o 
  -5  20   2       18.68       23.57      5.71 o 
  -4  20   2        4.53        7.77      3.74 o 
  -3  20   2        2.21        8.50      3.02 o 
  -2  20   2      163.76      189.38     13.73 o 
  -1  20   2       15.47        7.80      6.10 o 
   0  20   2       39.15       46.65      7.71 o 
   1  20   2       42.63       43.93      7.14 o 
   2  20   2       84.80       67.12      8.27 o 
   3  20   2       23.08       26.11      5.62 o 
   4  20   2       58.91       56.90      9.06 o 
   5  20   2        1.44        1.93      5.11 o 
   6  20   2        3.22        1.58      5.32 o 
  -6  21   2       14.22       33.85     14.65 o 
  -5  21   2        0.06        9.60      8.95 o 
  -4  21   2        9.59        9.98      6.87 o 
  -3  21   2        3.07       -4.31      4.42 o 
  -2  21   2        0.00        9.73      5.99 o 
  -1  21   2        5.39        8.21      6.50 o 
   0  21   2       14.44       17.30      5.94 o 
   1  21   2       72.66       81.93      9.49 o 
   2  21   2       21.45       23.96      5.10 o 
   3  21   2        0.33       -0.06      5.57 o 
   4  21   2        0.15        7.72      9.37 o 
   5  21   2        0.17        4.43      6.51 o 
  -5  22   2        7.58       14.02     10.90 o 
  -4  22   2       10.36       17.13      7.32 o 
  -3  22   2       24.57       22.12      5.35 o 
  -2  22   2        0.95        5.45      5.00 o 
  -1  22   2        0.46       -4.91      4.91 o 
   0  22   2      134.78      118.98     11.42 o 
   1  22   2        1.67       10.23      5.25 o 
   2  22   2        6.69        3.18      4.32 o 
   3  22   2        0.12      -12.97     12.97 o 
   4  22   2       24.33       41.84     14.59 o 
   5  22   2        0.87        8.90      5.79 o 
  -4  23   2      117.96      145.41     23.68 o 
  -3  23   2       31.86       31.85      6.78 o 
  -2  23   2        0.20        0.95      5.24 o 
  -1  23   2       14.11       17.49      7.58 o 
   0  23   2       22.84       47.95      8.00 o 
   1  23   2        8.49        8.65      4.43 o 
   2  23   2        0.58        3.15      6.65 o 
   3  23   2        1.75       14.54     10.50 o 
   4  23   2        9.54       24.31     11.72 o 
  -3  24   2       76.49       77.46     12.64 o 
  -2  24   2        3.30       -0.73      4.37 o 
  -1  24   2        7.67       17.84      7.37 o 
   0  24   2        0.00        0.89      6.37 o 
   1  24   2       33.72       23.24      5.71 o 
   2  24   2        6.49       19.87     12.30 o 
   3  24   2       13.86       30.24     14.09 o 
  -1  25   2       15.21       29.57     10.14 o 
   0  25   2        0.32       -5.52      9.31 o 
   1  25   2        7.62       15.48      5.55 o 
 -11   1   3       98.68       98.69     11.82 o 
 -10   1   3       16.07       22.73      5.71 o 
  -9   1   3       12.39       11.96      4.61 o 
  -8   1   3        0.19        2.95      4.24 o 
  -7   1   3       17.12        8.86      3.14 o 
  -6   1   3      391.99      380.10     12.47 o 
  -5   1   3       44.98       38.83      2.87 o 
  -4   1   3     2548.85     2462.91     29.57 o 
  -3   1   3      794.90      852.35      9.91 o 
  -2   1   3      656.39      604.71     12.04 o 
  -1   1   3     2807.04     2619.03     15.80 o 
   0   1   3      528.02      520.11     10.02 o 
   1   1   3     1675.70     1582.16     15.85 o 
   2   1   3       26.61       21.38      3.01 o 
   3   1   3      248.26      212.34      6.33 o 
   4   1   3        0.22        5.46      1.21 o 
   5   1   3      842.88      848.21      9.91 o 
   6   1   3      128.73      117.80      5.25 o 
   7   1   3      125.12      119.51      8.18 o 
   8   1   3      410.90      433.21     36.92 o 
   9   1   3       44.47       49.45     10.59 o 
  10   1   3        1.26       -4.06      7.32 o 
 -11   2   3        0.12        3.25      5.92 o 
 -10   2   3       45.14       30.01      6.79 o 
  -9   2   3        6.90        3.32      3.58 o 
  -8   2   3       19.60       26.26      5.72 o 
  -7   2   3      379.86      385.04     23.90 o 
  -6   2   3      309.76      295.62      8.27 o 
  -5   2   3      413.97      390.77     10.68 o 
  -4   2   3     1195.83     1206.74     15.72 o 
  -3   2   3     3774.90     3698.96     22.42 o 
  -2   2   3     1378.59     1260.64     17.51 o 
  -1   2   3     2321.22     2358.19     20.28 o 
   0   2   3     2518.33     2425.67     17.19 o 
   1   2   3    30262.22    28816.55    182.14 o 
   2   2   3       50.97       31.52      2.22 o 
   3   2   3      451.85      584.69      8.04 o 
   4   2   3      568.00      609.09      8.20 o 
   5   2   3       31.64       39.95      2.42 o 
   6   2   3       19.57       15.96      2.16 o 
   7   2   3       86.74       92.54      7.03 o 
   8   2   3        1.72        4.26      5.46 o 
   9   2   3        4.48        7.84      7.57 o 
  10   2   3       17.41       17.46      6.90 o 
 -11   3   3       11.33        4.65      4.67 o 
 -10   3   3        0.03       -1.62      4.86 o 
  -9   3   3       32.47       29.77      5.22 o 
  -8   3   3      110.78       94.90     10.68 o 
  -7   3   3      103.46       89.91     11.65 o 
  -6   3   3       16.60       11.74      2.56 o 
  -5   3   3      120.63      112.09      7.10 o 
  -4   3   3       22.40       30.39      2.79 o 
  -3   3   3      117.47      110.97      4.28 o 
  -2   3   3    12756.88    12471.51     75.94 o 
  -1   3   3     6356.55     6023.26     27.11 o 
   0   3   3     4653.89     4679.66     23.56 o 
   1   3   3     1292.75     1171.22     13.27 o 
   2   3   3      479.00      439.40      7.17 o 
   3   3   3        8.75        6.50      1.27 o 
   4   3   3      461.85      449.87     11.23 o 
   5   3   3       39.05       35.13      3.52 o 
   6   3   3      240.04      252.40      8.28 o 
   7   3   3      136.62      138.07      8.68 o 
   8   3   3        0.67        5.14      4.85 o 
   9   3   3        8.89        9.49     16.91 o 
  10   3   3       14.01       19.10      8.96 o 
 -10   4   3       92.90       79.51     12.33 o 
  -9   4   3        2.19        3.79      3.74 o 
  -8   4   3      182.13      187.92     12.72 o 
  -7   4   3       34.53       37.91      5.94 o 
  -6   4   3      758.97      697.79     14.99 o 
  -5   4   3      185.18      208.19      8.04 o 
  -4   4   3     1828.17     1914.98     18.72 o 
  -3   4   3       23.79       21.74      1.88 o 
  -2   4   3       44.68       50.64      3.08 o 
  -1   4   3      532.49      560.48      7.32 o 
   0   4   3      467.96      503.24      5.93 o 
   1   4   3      564.73      592.24      7.72 o 
   2   4   3     1888.36     1863.54     14.89 o 
   3   4   3       60.27       57.21      3.92 o 
   4   4   3      257.05      215.44      6.97 o 
   5   4   3      118.60      119.96      6.40 o 
   6   4   3        3.77        5.60      2.82 o 
   7   4   3       17.03       18.62      3.64 o 
   8   4   3      190.36      183.74     16.66 o 
   9   4   3        0.04        8.03     17.12 o 
  10   4   3        0.02       -5.79      5.79 o 
 -10   5   3       10.45       11.86      5.00 o 
  -9   5   3       37.93       32.54      8.71 o 
  -8   5   3       24.68       14.06      4.03 o 
  -7   5   3       25.41       41.86      8.13 o 
  -6   5   3      243.66      253.80      9.82 o 
  -5   5   3      454.39      435.68     10.64 o 
  -4   5   3     2529.34     2697.84     22.85 o 
  -3   5   3     1583.85     1570.90     16.04 o 
  -2   5   3      207.22      210.11      5.37 o 
  -1   5   3       57.28       62.26      2.04 o 
   0   5   3        9.30        9.86      1.42 o 
   1   5   3       49.62       33.30      2.31 o 
   2   5   3      132.57      129.16      3.52 o 
   3   5   3       16.41       22.28      1.86 o 
   4   5   3      128.42      126.85      6.50 o 
   5   5   3        0.37        2.44      4.11 o 
   6   5   3       25.00       23.49      3.13 o 
   7   5   3       47.42       49.49      5.96 o 
   8   5   3       51.86       56.04      6.42 o 
   9   5   3       42.03       26.89      7.46 o 
  10   5   3        4.32        0.10      6.86 o 
 -10   6   3       23.20       25.97      5.88 o 
  -9   6   3        6.63        3.06      6.21 o 
  -8   6   3       73.38       71.81      9.04 o 
  -7   6   3       67.38       73.49      7.50 o 
  -6   6   3        5.99        2.43      3.00 o 
  -5   6   3        8.38       11.67      2.14 o 
  -4   6   3     3435.72     3631.97     29.59 o 
  -3   6   3     2636.70     2516.43     20.87 o 
  -2   6   3     1138.63     1240.34     12.43 o 
  -1   6   3      324.30      340.22      5.50 o 
   0   6   3      293.19      318.99      5.41 o 
   1   6   3        0.17        1.17      1.92 o 
   2   6   3      119.18      108.20      4.20 o 
   3   6   3      100.47       97.78      3.84 o 
   4   6   3     1027.93     1040.84     27.25 o 
   5   6   3        9.10        3.81      3.03 o 
   6   6   3        8.44        4.69      4.20 o 
   7   6   3       59.01       55.74      6.10 o 
   8   6   3        0.02        4.34      3.35 o 
   9   6   3       22.74       22.15      8.54 o 
 -10   7   3        0.00        4.14     15.72 o 
  -9   7   3        0.03        5.40      5.48 o 
  -8   7   3      111.55      103.93     11.29 o 
  -7   7   3        0.00       -3.27      3.27 o 
  -6   7   3        0.24        5.18      2.31 o 
  -5   7   3        3.62        0.10      2.08 o 
  -4   7   3        0.18        0.42      2.63 o 
  -3   7   3      419.83      465.94     11.89 o 
  -2   7   3      257.92      214.98      6.40 o 
  -1   7   3      400.02      396.29      6.23 o 
   0   7   3     4341.21     4447.55     27.46 o 
   1   7   3     6130.87     6411.79     25.95 o 
   2   7   3       21.08       21.47      2.12 o 
   3   7   3     1715.99     1718.30     23.73 o 
   4   7   3      349.23      335.87     11.43 o 
   5   7   3       71.32       68.89      5.13 o 
   6   7   3       56.37       60.03      6.05 o 
   7   7   3       10.67        9.26      4.22 o 
   8   7   3       34.15       30.11      4.67 o 
   9   7   3       11.47        7.24      5.12 o 
 -10   8   3        7.18        1.55     12.52 o 
  -9   8   3        0.52       -2.41      6.78 o 
  -8   8   3       47.31       36.84      6.76 o 
  -7   8   3       24.98       21.39      4.62 o 
  -6   8   3      101.69       99.87      7.65 o 
  -5   8   3        3.68        2.06      3.40 o 
  -4   8   3      475.90      454.95     11.01 o 
  -3   8   3      209.49      232.06      9.96 o 
  -2   8   3       94.27       80.28      4.06 o 
  -1   8   3     1654.92     1845.94     12.73 o 
   0   8   3     1474.88     1511.01     14.15 o 
   1   8   3      117.47      132.36      3.90 o 
   2   8   3      370.17      469.64      8.02 o 
   3   8   3      753.63      687.98     18.82 o 
   4   8   3      168.20      150.82      6.71 o 
   5   8   3       25.52       32.09      4.01 o 
   6   8   3      136.99      150.99      9.39 o 
   7   8   3       91.40      104.17      8.95 o 
   8   8   3       33.61       32.47      5.36 o 
   9   8   3        2.01        5.76      6.32 o 
 -10   9   3        3.39        6.88      5.38 o 
  -9   9   3        9.70       19.89     11.05 o 
  -8   9   3        9.94       12.56      6.59 o 
  -7   9   3       45.48       37.83      5.50 o 
  -6   9   3       27.83       21.34      4.20 o 
  -5   9   3       12.74       11.13      3.32 o 
  -4   9   3      224.88      218.89      7.70 o 
  -3   9   3      501.46      540.03     16.08 o 
  -2   9   3      228.24      256.83      7.35 o 
  -1   9   3     1865.80     1903.40     39.86 o 
   0   9   3      403.52      453.82      8.16 o 
   1   9   3      759.69      792.98     13.75 o 
   2   9   3      794.24      836.92     11.04 o 
   3   9   3      232.82      224.12     11.01 o 
   4   9   3      132.91      126.18      8.58 o 
   5   9   3      189.89      199.40      7.43 o 
   6   9   3       12.93       13.98      4.53 o 
   7   9   3      191.48      175.89     10.98 o 
   8   9   3       92.18      100.99      8.95 o 
   9   9   3        5.56       17.88      6.07 o 
 -10  10   3        5.12        1.89      6.09 o 
  -9  10   3       21.10       22.96      8.77 o 
  -8  10   3       26.59       41.24      8.66 o 
  -7  10   3       10.75        8.23      3.29 o 
  -6  10   3      439.63      439.70     15.31 o 
  -5  10   3      279.40      270.18     10.75 o 
  -4  10   3       17.36       22.12      2.56 o 
  -3  10   3      386.20      368.39     13.77 o 
  -2  10   3      425.07      456.78     14.67 o 
  -1  10   3      218.51      199.26      6.06 o 
   0  10   3       10.04        8.65      1.85 o 
   1  10   3      442.54      461.86     10.82 o 
   2  10   3      128.80      113.78      4.28 o 
   3  10   3       11.57       13.38      3.82 o 
   4  10   3       39.29       45.93      6.26 o 
   5  10   3       72.50       73.07      4.99 o 
   6  10   3       17.62       17.63      5.82 o 
   7  10   3        8.46        3.47      5.31 o 
   8  10   3        4.21       -1.55      4.60 o 
   9  10   3        2.21        0.35     12.56 o 
 -10  11   3        0.16       -1.82      4.98 o 
  -9  11   3        2.04        7.94      9.19 o 
  -8  11   3        1.73       -4.53      4.91 o 
  -7  11   3        0.17        2.19      4.45 o 
  -6  11   3        3.88        0.30      2.42 o 
  -5  11   3      133.71      123.72      7.20 o 
  -4  11   3       28.63       28.95      3.75 o 
  -3  11   3       27.24       23.45      3.61 o 
  -2  11   3      181.60      191.41      9.84 o 
  -1  11   3      511.99      433.28     10.48 o 
   0  11   3       83.69       93.15      4.45 o 
   1  11   3      165.96      158.55      5.71 o 
   2  11   3        8.86       13.88      2.65 o 
   3  11   3      311.89      345.12     13.25 o 
   4  11   3      154.82      156.70     10.05 o 
   5  11   3      175.21      188.72     10.07 o 
   6  11   3        7.35        5.92      3.51 o 
   7  11   3       41.44       38.46      6.15 o 
   8  11   3        0.51        8.48      4.33 o 
   9  11   3        0.21        6.26      6.95 o 
  -9  12   3        0.07       -7.09      7.09 o 
  -8  12   3       26.27       16.81      5.77 o 
  -7  12   3       33.92       34.25      5.99 o 
  -6  12   3      280.42      278.35     13.49 o 
  -5  12   3      418.80      451.82     16.72 o 
  -4  12   3      147.19      160.24      7.58 o 
  -3  12   3       98.91      109.20      5.92 o 
  -2  12   3        0.07       -2.35      2.35 o 
  -1  12   3       54.43       55.08      3.74 o 
   0  12   3      291.40      306.46      8.98 o 
   1  12   3      185.88      223.58      6.61 o 
   2  12   3      773.91      799.64     21.75 o 
   3  12   3       89.31       67.10      4.36 o 
   4  12   3       13.71       11.78      7.44 o 
   5  12   3       88.96       76.41      6.82 o 
   6  12   3       38.63       34.68      5.25 o 
   7  12   3        1.02        0.70      3.60 o 
   8  12   3        4.26        1.21      7.40 o 
  -9  13   3        0.03       -0.87      5.27 o 
  -8  13   3       11.70       13.52      6.17 o 
  -7  13   3        7.45       13.82      3.61 o 
  -6  13   3        3.34        4.05      4.13 o 
  -5  13   3      249.71      260.24     13.35 o 
  -4  13   3      501.86      482.27     13.38 o 
  -3  13   3      416.70      405.71     13.09 o 
  -2  13   3       28.14       28.39      3.67 o 
  -1  13   3     1125.86     1134.62     23.44 o 
   0  13   3      167.04      153.02      6.68 o 
   1  13   3      135.36      120.88      5.78 o 
   2  13   3      191.31      161.14     18.86 o 
   3  13   3      110.70      113.13      5.68 o 
   4  13   3      446.52      456.58     17.11 o 
   5  13   3       80.29       75.52      7.01 o 
   6  13   3       54.78       53.12      6.54 o 
   7  13   3       28.23       32.18      6.15 o 
   8  13   3        0.36       -5.01      5.01 o 
  -9  14   3        0.77        7.75      8.91 o 
  -8  14   3       25.50       30.02      7.03 o 
  -7  14   3        2.50        5.12      6.52 o 
  -6  14   3        1.14        3.68      3.75 o 
  -5  14   3        5.62        4.84      3.05 o 
  -4  14   3      117.13      100.77      6.65 o 
  -3  14   3      856.79      842.72     19.32 o 
  -2  14   3        0.66       -1.79      2.69 o 
  -1  14   3        0.70       -4.14      5.11 o 
   0  14   3       92.67       84.41      4.87 o 
   1  14   3       60.90       55.48      4.16 o 
   2  14   3      161.83      129.53      6.16 o 
   3  14   3       19.70       10.61      2.91 o 
   4  14   3      183.00      170.24     10.63 o 
   5  14   3       76.97       76.70      7.06 o 
   6  14   3       31.19       24.89      5.27 o 
   7  14   3       10.39       11.95      4.88 o 
   8  14   3       18.77       29.57      7.06 o 
  -8  15   3        1.66        5.79      5.05 o 
  -7  15   3       24.47       23.99      5.42 o 
  -6  15   3        1.41        5.25      3.84 o 
  -5  15   3        2.51       -0.28      2.94 o 
  -4  15   3      435.20      417.05     13.11 o 
  -3  15   3      142.98      148.63      8.62 o 
  -2  15   3      510.70      469.76     18.38 o 
  -1  15   3       21.65        4.98     18.29 o 
   0  15   3       71.72       69.41      4.58 o 
   1  15   3      105.56      103.80      5.60 o 
   2  15   3       30.50       24.30      3.15 o 
   3  15   3       41.58       30.13      4.62 o 
   4  15   3       25.60       16.07      4.38 o 
   5  15   3        3.76        1.62      3.82 o 
   6  15   3       31.85       36.80      7.00 o 
   7  15   3        6.33        6.70      4.08 o 
   8  15   3        6.56        7.44      5.87 o 
  -8  16   3        7.62        5.12      7.78 o 
  -7  16   3        0.04        3.22      5.67 o 
  -6  16   3       86.86       84.89      8.55 o 
  -5  16   3        5.70        6.13      3.22 o 
  -4  16   3       21.60       21.31      3.78 o 
  -3  16   3      112.92      110.31      7.64 o 
  -2  16   3       10.58       13.31      3.27 o 
  -1  16   3      491.76      491.62     23.95 o 
   0  16   3      302.47      279.36     12.69 o 
   1  16   3       98.60       99.45      6.71 o 
   2  16   3       48.46       46.11      4.50 o 
   3  16   3      160.72      161.30     10.38 o 
   4  16   3       13.64        4.34      5.83 o 
   5  16   3        6.39        3.46      4.19 o 
   6  16   3        0.56        3.37      4.96 o 
   7  16   3        2.54       -4.17      4.87 o 
  -8  17   3        1.78      -10.23     10.23 o 
  -7  17   3        4.98        0.52      7.54 o 
  -6  17   3       10.15        0.33      5.54 o 
  -5  17   3       12.51       11.80      2.85 o 
  -4  17   3       58.30       48.78      5.47 o 
  -3  17   3       26.44       39.57      4.96 o 
  -2  17   3      193.17      173.87      9.16 o 
  -1  17   3       16.31       15.61      4.38 o 
   0  17   3      370.59      388.25     12.02 o 
   1  17   3       74.81       71.11      5.96 o 
   2  17   3        0.42        3.66      4.42 o 
   3  17   3      190.94      151.75     10.25 o 
   4  17   3      163.29      170.27     15.27 o 
   5  17   3       34.14       35.00      6.87 o 
   6  17   3        2.00        9.94      5.53 o 
   7  17   3       17.69        4.97      5.31 o 
  -7  18   3        5.34        0.63      9.14 o 
  -6  18   3        4.02        1.69      5.35 o 
  -5  18   3        0.00       -0.36      2.90 o 
  -4  18   3      176.85      165.22      8.78 o 
  -3  18   3        0.69       -2.11      3.56 o 
  -2  18   3       77.52       68.87      5.56 o 
  -1  18   3      972.22     1002.73     29.12 o 
   0  18   3      244.91      221.23     13.90 o 
   1  18   3      386.17      352.76     12.97 o 
   2  18   3        0.76       -1.35      3.87 o 
   3  18   3       76.07       91.02      8.53 o 
   4  18   3      106.15      112.47     17.53 o 
   5  18   3        2.03        7.86      4.18 o 
   6  18   3       33.41       34.43      8.14 o 
   7  18   3        4.81        8.15      6.29 o 
  -7  19   3       33.17       41.46     14.39 o 
  -6  19   3        7.35        7.82      7.52 o 
  -5  19   3       19.80       29.31      4.91 o 
  -4  19   3       61.68       60.98      5.77 o 
  -3  19   3      253.05      247.21     13.46 o 
  -2  19   3        8.32        3.81      3.73 o 
  -1  19   3        3.06       10.91      5.18 o 
   0  19   3       54.10       45.62      8.60 o 
   1  19   3      308.54      254.97     15.18 o 
   2  19   3        1.87        5.53      4.01 o 
   3  19   3       22.98       24.28      5.28 o 
   4  19   3        1.51       10.14      6.43 o 
   5  19   3        5.09        7.05      4.07 o 
   6  19   3       34.56       34.33      8.74 o 
  -6  20   3        1.55        3.40      6.12 o 
  -5  20   3       32.13       19.50      7.58 o 
  -4  20   3        9.13       15.14      4.11 o 
  -3  20   3       13.21       19.76      4.83 o 
  -2  20   3       11.01       -0.59      3.81 o 
  -1  20   3      169.60      157.52     12.62 o 
   0  20   3        2.21        1.46      4.74 o 
   1  20   3       21.99       26.11      6.64 o 
   2  20   3        0.75       -2.77      3.90 o 
   3  20   3      129.70      135.04     10.86 o 
   4  20   3        3.95        4.44     12.28 o 
   5  20   3       15.71       15.97      6.09 o 
   6  20   3       25.39       34.05      7.22 o 
  -6  21   3        5.06        3.55      8.83 o 
  -5  21   3        4.64       -6.01      6.34 o 
  -4  21   3        0.92        8.95      5.63 o 
  -3  21   3        0.31        5.90      4.39 o 
  -2  21   3       23.72       24.86      5.54 o 
  -1  21   3        0.01        0.48      5.37 o 
   0  21   3      123.09      106.74     10.79 o 
   1  21   3       38.12       28.34      6.71 o 
   2  21   3        5.99       14.97      9.47 o 
   3  21   3        0.12        3.90      5.48 o 
   4  21   3       11.07       14.88      9.15 o 
   5  21   3        2.18       -3.81      6.16 o 
  -5  22   3        3.89       -1.29     15.24 o 
  -4  22   3        0.12        0.53      5.42 o 
  -3  22   3       21.54       16.25      4.64 o 
  -2  22   3        4.71        7.38      7.21 o 
  -1  22   3        4.31       10.99      4.62 o 
   0  22   3       15.31       17.64      5.29 o 
   1  22   3        2.90        4.14      4.08 o 
   2  22   3        5.93        5.62      7.48 o 
   3  22   3        3.14       -2.43      9.93 o 
   4  22   3       25.38       12.45     11.06 o 
  -4  23   3        3.54       -7.31      7.31 o 
  -3  23   3        0.06        0.88      7.30 o 
  -2  23   3        5.33        2.01      4.74 o 
  -1  23   3       24.67       17.58      4.72 o 
   0  23   3       44.67       57.10      9.38 o 
   1  23   3        0.05       -2.00      5.95 o 
   2  23   3        8.79       13.16      6.29 o 
   3  23   3        0.78       -3.89     10.23 o 
  -3  24   3       32.76       39.12      8.11 o 
  -2  24   3       10.38       27.64     12.34 o 
  -1  24   3        2.31        6.99      5.51 o 
   0  24   3        0.01        6.85      9.20 o 
   1  24   3        5.33       14.37      6.53 o 
   2  24   3        0.60        3.93      9.31 o 
   0  25   3        2.51       -1.93      5.45 o 
 -11   0   4        0.59       -6.44      6.44 o 
 -10   0   4        1.18       -0.56     12.14 o 
  -9   0   4        0.03        1.62      5.10 o 
  -8   0   4       87.59       91.80     16.09 o 
  -7   0   4      157.73      119.28     17.30 o 
  -6   0   4        0.03        3.23      6.73 o 
  -5   0   4      435.64      466.64     27.29 o 
  -4   0   4     3222.70     3227.46     45.88 o 
  -3   0   4     2605.12     2704.52     36.74 o 
  -2   0   4     2545.05     2662.09     33.72 o 
  -1   0   4     1896.72     1997.91     27.30 o 
   0   0   4      724.65      780.10     16.91 o 
   1   0   4      918.49      901.12     14.50 o 
   2   0   4      245.14      205.51      6.92 o 
   3   0   4     5212.36     5213.48     42.12 o 
   4   0   4     7579.43     7750.86    172.42 o 
   5   0   4       98.05       86.54      6.25 o 
   6   0   4       12.90        0.35      4.07 o 
   7   0   4      454.63      455.05     35.86 o 
   8   0   4        8.30        3.06      8.83 o 
   9   0   4      120.29      157.41     25.25 o 
 -11   1   4        2.02       -4.00      4.95 o 
 -10   1   4       25.91       34.12      5.75 o 
  -9   1   4        5.15        4.07      4.59 o 
  -8   1   4      134.85      150.00     14.30 o 
  -7   1   4      379.82      372.77     20.57 o 
  -6   1   4      467.46      489.42     21.94 o 
  -5   1   4        0.12        4.89      3.91 o 
  -4   1   4      155.29      129.52      4.58 o 
  -3   1   4      813.18      841.55     14.53 o 
  -2   1   4       61.72       62.53      3.92 o 
  -1   1   4     3537.78     3557.90     22.84 o 
   0   1   4    20528.02    20004.31    279.92 o 
   1   1   4       28.98       24.64      2.47 o 
   2   1   4     4845.96     4822.26     26.22 o 
   3   1   4     3504.75     3477.03     26.28 o 
   4   1   4      320.65      359.02      9.66 o 
   5   1   4       68.64       69.19      3.17 o 
   6   1   4        2.13        0.68      1.92 o 
   7   1   4       57.32       59.91      5.58 o 
   8   1   4       41.71       51.85     10.32 o 
   9   1   4       11.00       13.26      7.94 o 
 -11   2   4        1.14        0.37      5.42 o 
 -10   2   4       19.78       17.07      5.05 o 
  -9   2   4        1.41        0.87      5.66 o 
  -8   2   4        0.13        6.19      7.58 o 
  -7   2   4        0.22        4.00      5.23 o 
  -6   2   4      365.36      366.15     18.95 o 
  -5   2   4       36.28       32.17      5.39 o 
  -4   2   4      294.97      293.32      7.10 o 
  -3   2   4       15.01        7.96      2.94 o 
  -2   2   4      478.50      440.61     11.31 o 
  -1   2   4      452.41      449.16      9.21 o 
   0   2   4      227.46      184.59      6.01 o 
   1   2   4     2981.15     2947.90     21.17 o 
   2   2   4     1398.79     1366.85     17.14 o 
   3   2   4       23.61       25.47      2.39 o 
   4   2   4     2680.97     2712.49     28.97 o 
   5   2   4      183.47      177.81      5.10 o 
   6   2   4      186.18      161.32      9.92 o 
   7   2   4        0.01        3.67      3.10 o 
   8   2   4       73.82       63.02     11.50 o 
   9   2   4        0.36       11.07      6.58 o 
 -11   3   4        3.42        5.41      5.68 o 
 -10   3   4       10.63       10.34      4.10 o 
  -9   3   4        8.99       10.67      4.03 o 
  -8   3   4      181.26      186.04     12.68 o 
  -7   3   4       12.42        1.89      4.58 o 
  -6   3   4      219.85      231.33     15.26 o 
  -5   3   4      542.31      548.78     21.30 o 
  -4   3   4       39.26       37.24      3.61 o 
  -3   3   4       21.11       19.48      2.86 o 
  -2   3   4      845.69      829.83     13.13 o 
  -1   3   4     3129.91     3204.05     20.00 o 
   0   3   4      497.38      539.11      9.42 o 
   1   3   4     4744.36     4890.33     32.37 o 
   2   3   4      739.62      754.81     13.10 o 
   3   3   4      825.29      908.74     11.49 o 
   4   3   4        0.98        1.04      1.85 o 
   5   3   4      205.52      233.20      8.03 o 
   6   3   4       15.93       17.90      3.54 o 
   7   3   4      538.72      528.68     17.04 o 
   8   3   4        0.32       -0.66      9.01 o 
   9   3   4       13.29       15.36      6.58 o 
 -10   4   4        0.01        1.75      5.36 o 
  -9   4   4      222.60      244.48     15.62 o 
  -8   4   4        2.69        1.28      3.56 o 
  -7   4   4        1.24       -0.26      4.13 o 
  -6   4   4      580.22      591.36     24.26 o 
  -5   4   4      208.45      234.13     10.94 o 
  -4   4   4        8.39        7.06      2.18 o 
  -3   4   4     3414.08     3418.89     30.34 o 
  -2   4   4     1414.65     1386.52     15.08 o 
  -1   4   4     1497.28     1630.04     13.43 o 
   0   4   4      448.91      446.78      7.60 o 
   1   4   4        3.25        2.07      1.67 o 
   2   4   4        6.77        3.56      2.44 o 
   3   4   4     1302.50     1212.62     13.50 o 
   4   4   4       13.06       11.62      2.52 o 
   5   4   4       17.40       24.86      3.23 o 
   6   4   4      178.37      189.20      7.83 o 
   7   4   4        8.54        1.38      3.17 o 
   8   4   4        9.03        1.61      4.87 o 
   9   4   4       22.00        8.26      6.90 o 
 -10   5   4       23.30       20.70      5.60 o 
  -9   5   4        0.85        5.99      4.19 o 
  -8   5   4      119.52      122.76     10.52 o 
  -7   5   4      750.27      750.34     22.91 o 
  -6   5   4       88.60       79.98      9.16 o 
  -5   5   4       25.01       20.49      4.03 o 
  -4   5   4      726.05      711.75     17.70 o 
  -3   5   4      805.01      899.44     12.68 o 
  -2   5   4        3.16        1.46      1.77 o 
  -1   5   4        1.74        2.38      1.30 o 
   0   5   4       89.37       83.39      3.17 o 
   1   5   4      370.67      374.01      6.42 o 
   2   5   4      395.41      419.43      6.79 o 
   3   5   4      811.62      826.79     11.95 o 
   4   5   4       84.83       70.69      3.76 o 
   5   5   4        8.62       11.84      2.64 o 
   6   5   4       12.11       10.61      2.38 o 
   7   5   4      125.80      144.67      9.59 o 
   8   5   4        7.80        4.49      5.42 o 
   9   5   4        2.71       -5.54      5.88 o 
 -10   6   4       52.95       57.82      8.59 o 
  -9   6   4      156.68      140.35     14.13 o 
  -8   6   4        0.50       -2.48      3.98 o 
  -7   6   4       68.12       69.10      7.50 o 
  -6   6   4        0.04       -2.55      4.31 o 
  -5   6   4      167.30      149.38     11.82 o 
  -4   6   4     1586.33     1659.03     24.07 o 
  -3   6   4      936.08      977.21     14.85 o 
  -2   6   4      483.89      541.15      8.70 o 
  -1   6   4      125.73      142.50      3.76 o 
   0   6   4      677.23      721.25      8.67 o 
   1   6   4       24.83       27.92      2.48 o 
   2   6   4      437.20      464.67     10.69 o 
   3   6   4      267.02      260.80      6.69 o 
   4   6   4      437.53      426.44     11.53 o 
   5   6   4      919.93      955.84     17.91 o 
   6   6   4       75.19       71.73      5.50 o 
   7   6   4       24.61       23.32      4.73 o 
   8   6   4       40.17       38.47      7.35 o 
   9   6   4        0.11        7.95      6.55 o 
 -10   7   4       43.56       45.51     10.49 o 
  -9   7   4        1.32        1.25      5.06 o 
  -8   7   4       48.52       38.63      6.20 o 
  -7   7   4      236.62      221.27     12.49 o 
  -6   7   4      277.57      247.12     11.95 o 
  -5   7   4       91.80      108.46      7.30 o 
  -4   7   4      333.55      335.44     13.17 o 
  -3   7   4      654.47      723.02     11.55 o 
  -2   7   4      135.41      119.86      4.40 o 
  -1   7   4        0.11        3.82      1.15 o 
   0   7   4     1843.00     2025.54     13.64 o 
   1   7   4      182.02      225.84      6.27 o 
   2   7   4      557.09      606.18     12.56 o 
   3   7   4       27.48       25.08      3.23 o 
   4   7   4     1061.63     1020.16     30.43 o 
   5   7   4        1.05        4.57      2.86 o 
   6   7   4       92.74       89.88      6.30 o 
   7   7   4        6.04        5.65      4.24 o 
   8   7   4        2.15        6.00      4.30 o 
   9   7   4       16.22       18.14      6.41 o 
 -10   8   4        2.73        5.53     12.24 o 
  -9   8   4       24.55       13.55      7.95 o 
  -8   8   4       78.15       59.17      8.63 o 
  -7   8   4       20.63       18.73      4.13 o 
  -6   8   4        1.44       -1.28      3.40 o 
  -5   8   4      363.81      346.72     10.38 o 
  -4   8   4       14.93        9.53      3.16 o 
  -3   8   4       93.16       95.02      4.68 o 
  -2   8   4     1836.85     1911.63     15.72 o 
  -1   8   4       54.21       55.80      2.71 o 
   0   8   4     1324.77     1382.22     12.75 o 
   1   8   4        3.35        4.20      1.56 o 
   2   8   4      540.47      550.58     12.44 o 
   3   8   4      241.22      221.62      8.62 o 
   4   8   4      126.06      136.13      6.81 o 
   5   8   4      100.21      107.17      4.63 o 
   6   8   4       26.76       23.61      3.91 o 
   7   8   4       63.66       79.12      7.59 o 
   8   8   4        2.07       -4.59      4.59 o 
   9   8   4        0.78        4.76      5.39 o 
 -10   9   4       32.53       25.62      9.27 o 
  -9   9   4       43.72       61.07     13.88 o 
  -8   9   4        8.17        5.82      6.09 o 
  -7   9   4       78.04       64.40      7.95 o 
  -6   9   4        1.38        2.73      2.70 o 
  -5   9   4       45.63       37.25      4.01 o 
  -4   9   4        1.13       -0.19      3.43 o 
  -3   9   4      114.20      120.94      4.75 o 
  -2   9   4       54.43       82.00      7.26 o 
  -1   9   4      405.10      386.37      7.34 o 
   0   9   4       33.23       33.96      2.52 o 
   1   9   4       92.25       94.07      4.74 o 
   2   9   4      210.60      203.63      9.16 o 
   3   9   4      550.45      586.20     13.59 o 
   4   9   4       60.35       55.41      6.35 o 
   5   9   4      171.47      193.72     10.44 o 
   6   9   4      215.16      239.03     10.70 o 
   7   9   4       12.05       11.81      4.59 o 
   8   9   4        0.24        3.91      4.26 o 
   9   9   4       22.58       20.55      6.06 o 
 -10  10   4        0.06       -1.72      7.55 o 
  -9  10   4       12.37       15.66     11.04 o 
  -8  10   4        2.05       19.17     10.71 o 
  -7  10   4        1.35        0.12      3.75 o 
  -6  10   4        0.58       -1.12      3.17 o 
  -5  10   4      425.30      436.02     11.22 o 
  -4  10   4      223.94      198.80      6.86 o 
  -3  10   4       32.77       28.28      7.02 o 
  -2  10   4      905.60      854.42     17.50 o 
  -1  10   4       55.85       65.93      3.59 o 
   0  10   4        5.09        6.04      1.73 o 
   1  10   4      390.99      381.55     12.51 o 
   2  10   4      190.47      191.10      7.42 o 
   3  10   4      172.93      193.07      7.44 o 
   4  10   4      209.91      204.66     11.41 o 
   5  10   4        1.04        0.76      3.13 o 
   6  10   4       68.86       76.21      6.38 o 
   7  10   4       74.07       83.77      8.20 o 
   8  10   4        3.65        7.14      4.79 o 
   9  10   4        0.11       11.49      5.68 o 
  -9  11   4       20.85       38.53     14.16 o 
  -8  11   4       24.14       28.61      9.88 o 
  -7  11   4       63.39       45.58      5.86 o 
  -6  11   4      491.90      506.09     18.52 o 
  -5  11   4        8.89       14.26      2.36 o 
  -4  11   4       17.11       13.24      3.51 o 
  -3  11   4       75.80       83.84      9.40 o 
  -2  11   4     1212.23     1182.19     22.78 o 
  -1  11   4       57.14       48.86      3.78 o 
   0  11   4     1651.65     1858.04     21.02 o 
   1  11   4      675.95      797.48     41.76 o 
   2  11   4      252.98      285.50      9.20 o 
   3  11   4      353.37      303.59     11.55 o 
   4  11   4       42.85       47.57      6.59 o 
   5  11   4       77.03       81.84     10.56 o 
   6  11   4        3.77       -2.31      3.60 o 
   7  11   4       30.09       40.25      6.15 o 
   8  11   4       13.91       12.13      4.44 o 
  -9  12   4        8.54       -2.48      8.57 o 
  -8  12   4        4.59        3.71      5.06 o 
  -7  12   4       23.72       16.98      4.17 o 
  -6  12   4      168.35      160.96     11.05 o 
  -5  12   4       15.20       13.94      4.18 o 
  -4  12   4        2.55       -2.85      2.85 o 
  -3  12   4      533.88      569.86     19.23 o 
  -2  12   4        0.08        1.35      2.80 o 
  -1  12   4      467.16      461.72     10.78 o 
   0  12   4       12.60       14.58      2.47 o 
   1  12   4      190.22      183.75     10.63 o 
   2  12   4        0.01        2.54      1.99 o 
   3  12   4        1.72       -1.64      2.75 o 
   4  12   4      320.93      351.34     15.55 o 
   5  12   4       32.23       42.26      6.29 o 
   6  12   4       11.89        7.80      3.70 o 
   7  12   4        8.13       15.64      4.67 o 
   8  12   4      105.10       96.19     11.15 o 
  -9  13   4       23.04       34.35     12.67 o 
  -8  13   4       18.96        4.58      4.43 o 
  -7  13   4       10.20       11.84      3.87 o 
  -6  13   4        7.67       13.12      4.18 o 
  -5  13   4      756.10      703.16     19.74 o 
  -4  13   4      968.00      975.33     22.63 o 
  -3  13   4        7.62       20.88      5.52 o 
  -2  13   4       48.47       47.16      6.76 o 
  -1  13   4       57.72       48.97      4.29 o 
   0  13   4      103.36       92.48      4.90 o 
   1  13   4      484.17      441.89     22.08 o 
   2  13   4        5.24        7.26      3.54 o 
   3  13   4       21.56       30.37      3.75 o 
   4  13   4        0.32       -3.44      3.44 o 
   5  13   4        8.73        5.05      3.77 o 
   6  13   4       15.13       14.88      4.36 o 
   7  13   4       36.64       44.71      9.43 o 
   8  13   4        0.39        7.55      7.88 o 
  -9  14   4       20.90       12.76      8.59 o 
  -8  14   4        0.79       -2.58      5.78 o 
  -7  14   4       12.99       13.54      5.11 o 
  -6  14   4      100.51      101.43      9.38 o 
  -5  14   4       50.79       66.59      6.46 o 
  -4  14   4       65.88       55.46      6.43 o 
  -3  14   4      129.05      122.60      9.93 o 
  -2  14   4      188.04      195.65      8.30 o 
  -1  14   4       80.39       74.87      5.52 o 
   0  14   4       10.68        5.00      3.52 o 
   1  14   4       52.02       52.24      2.84 o 
   2  14   4       33.99       29.23      3.63 o 
   3  14   4        0.09       -2.88      3.30 o 
   4  14   4        2.67       -0.96      5.73 o 
   5  14   4        1.90       -3.15      4.18 o 
   6  14   4       52.76       65.54      8.68 o 
   7  14   4        1.69        4.87      5.91 o 
   8  14   4       10.22        8.07      6.47 o 
  -8  15   4       38.52       44.16      9.14 o 
  -7  15   4       11.34       15.61      4.57 o 
  -6  15   4        0.27       -2.14      4.36 o 
  -5  15   4      720.75      736.68     24.04 o 
  -4  15   4      179.06      179.46     10.34 o 
  -3  15   4      384.44      344.24     16.81 o 
  -2  15   4      142.91      151.28      7.57 o 
  -1  15   4       31.08       28.18      3.00 o 
   0  15   4      366.93      398.65     10.81 o 
   1  15   4       23.72       21.46      1.82 o 
   2  15   4        2.91        5.42      8.70 o 
   3  15   4       47.64       52.46      5.80 o 
   4  15   4        0.93       -2.32      3.55 o 
   5  15   4       50.05       59.17     11.04 o 
   6  15   4       89.84       98.65     10.82 o 
   7  15   4        3.93        6.68      5.00 o 
  -8  16   4        0.63        0.96      6.79 o 
  -7  16   4        1.16       10.42      4.68 o 
  -6  16   4       30.02       25.42      5.27 o 
  -5  16   4      126.33      113.17      9.99 o 
  -4  16   4        3.54        1.99      3.64 o 
  -3  16   4     2732.52     2795.64     48.64 o 
  -2  16   4      244.83      223.03      9.41 o 
  -1  16   4      244.08      245.25      8.42 o 
   0  16   4        0.76        3.78      4.79 o 
   1  16   4       22.03       28.80      5.16 o 
   2  16   4       19.62       26.52      5.94 o 
   3  16   4       17.46       15.97      4.35 o 
   4  16   4      106.71      107.57     12.42 o 
   5  16   4        0.23       -5.37      8.14 o 
   6  16   4        9.57       10.32      4.27 o 
   7  16   4        2.53        7.22      5.87 o 
  -8  17   4        4.07       37.89     14.77 o 
  -7  17   4        5.93       -3.22      5.93 o 
  -6  17   4        1.14        9.82      5.91 o 
  -5  17   4       55.27       54.44      9.30 o 
  -4  17   4        3.21        5.19      3.80 o 
  -3  17   4       58.10       58.72      5.58 o 
  -2  17   4       10.53       13.42      3.27 o 
  -1  17   4      168.10      176.20     12.50 o 
   0  17   4      166.14      190.25      8.41 o 
   1  17   4       69.52       61.15      6.15 o 
   2  17   4        9.91        8.88      5.21 o 
   3  17   4       54.89       66.93      7.18 o 
   4  17   4       41.40       50.19      9.05 o 
   5  17   4      260.37      294.77     21.43 o 
   6  17   4       14.93       15.37      7.84 o 
   7  17   4        0.36       -1.43      4.89 o 
  -7  18   4        0.06       -5.97      9.97 o 
  -6  18   4        0.78        5.63      4.13 o 
  -5  18   4       63.59       82.07      9.52 o 
  -4  18   4        1.57        2.05      4.45 o 
  -3  18   4       24.74       12.92      5.44 o 
  -2  18   4        4.50        4.67      4.91 o 
  -1  18   4       99.39      101.51     10.02 o 
   0  18   4       27.07       25.40      5.34 o 
   1  18   4       69.14       79.00      7.54 o 
   2  18   4       14.34        8.29      4.57 o 
   3  18   4       62.30       65.56      9.34 o 
   4  18   4        0.45        1.63      5.89 o 
   5  18   4        0.08        8.60      5.64 o 
   6  18   4        0.52       -4.86      4.86 o 
  -7  19   4        0.62       16.43     11.99 o 
  -6  19   4       37.96       57.02      7.96 o 
  -5  19   4       27.02       28.21      6.06 o 
  -4  19   4       14.20       17.32      5.15 o 
  -3  19   4       23.02       26.00      6.22 o 
  -2  19   4       14.34       19.20      5.70 o 
  -1  19   4      219.90      233.38     13.03 o 
   0  19   4       91.91      114.95      9.70 o 
   1  19   4      168.32      156.38     12.14 o 
   2  19   4       12.93        9.83      5.05 o 
   3  19   4        0.08       -1.36      5.40 o 
   4  19   4       13.25        9.20      9.14 o 
   5  19   4        0.10       -0.16      4.93 o 
   6  19   4       14.89       13.60      4.55 o 
  -6  20   4        2.23        6.84      6.82 o 
  -5  20   4        8.20        8.88      5.37 o 
  -4  20   4        4.50        4.06      3.71 o 
  -3  20   4        5.42        5.52      4.14 o 
  -2  20   4        4.40        0.30      4.24 o 
  -1  20   4        0.03        3.21      3.80 o 
   0  20   4      318.46      313.42     15.35 o 
   1  20   4       11.37       13.74      5.01 o 
   2  20   4       29.98       26.56      5.28 o 
   3  20   4       18.20        0.86      4.55 o 
   4  20   4       28.93       12.88     12.82 o 
   5  20   4       15.73       36.94     15.87 o 
  -6  21   4       54.82       78.93     20.15 o 
  -5  21   4       21.57        9.45      5.71 o 
  -4  21   4        1.25        4.39      4.01 o 
  -3  21   4        7.10       10.49      4.93 o 
  -2  21   4       24.22       24.32      5.72 o 
  -1  21   4        3.00        5.60      4.15 o 
   0  21   4       69.88       77.86      8.26 o 
   1  21   4       47.44       61.07      9.12 o 
   2  21   4        0.38       -0.71      3.55 o 
   3  21   4       14.36       24.95      8.11 o 
   4  21   4        6.95       16.72     11.80 o 
   5  21   4        1.59       -5.97     11.45 o 
  -5  22   4        9.62        6.25      7.91 o 
  -4  22   4      134.24      158.21     13.82 o 
  -3  22   4        3.53        6.40      4.81 o 
  -2  22   4        1.85        1.58      3.72 o 
  -1  22   4       10.18       13.25      4.62 o 
   0  22   4       48.54       53.40      7.29 o 
   1  22   4        1.39       -0.51      5.60 o 
   2  22   4       60.95       68.75     12.15 o 
   3  22   4       12.80       10.35      6.00 o 
   4  22   4        0.06        4.17      9.39 o 
  -4  23   4        7.79        7.10      8.47 o 
  -3  23   4       15.81       11.89      6.21 o 
  -2  23   4        9.55       11.50      4.80 o 
  -1  23   4       28.56       24.67      5.95 o 
   0  23   4        9.47       18.82      8.18 o 
   1  23   4        6.94        0.14      4.46 o 
   2  23   4        8.82       16.30      7.74 o 
   3  23   4       10.46       24.04     11.74 o 
  -3  24   4        2.22       10.14      7.82 o 
  -2  24   4        2.36        5.49     10.57 o 
  -1  24   4       24.57       30.69      6.43 o 
   0  24   4       24.45       25.74      5.22 o 
   1  24   4        0.74       -0.36      9.76 o 
 -11   1   5        8.51        2.80      3.87 o 
 -10   1   5        3.54       -0.53      3.65 o 
  -9   1   5      204.77      208.88     18.55 o 
  -8   1   5       86.66       79.93     10.68 o 
  -7   1   5      547.55      552.63     25.67 o 
  -6   1   5      145.19      155.14     12.63 o 
  -5   1   5       58.63       61.23      4.58 o 
  -4   1   5      697.29      704.42     13.24 o 
  -3   1   5      169.43      169.99     15.78 o 
  -2   1   5     4439.26     4695.95     28.17 o 
  -1   1   5       51.36       47.97      3.29 o 
   0   1   5     5355.73     5380.94     31.37 o 
   1   1   5     2450.75     2593.76     23.71 o 
   2   1   5     3645.16     3431.55     29.28 o 
   3   1   5      282.62      296.24      8.88 o 
   4   1   5        2.41        1.62      3.33 o 
   5   1   5      483.36      490.74     12.97 o 
   6   1   5       24.68       18.86      2.45 o 
   7   1   5      117.63      127.68     13.80 o 
   8   1   5        0.21       -1.31      6.71 o 
   9   1   5       30.16       35.42     13.26 o 
 -11   2   5        3.97        0.18      4.05 o 
 -10   2   5       74.21       92.15     13.35 o 
  -9   2   5       54.37       61.79     11.39 o 
  -8   2   5       81.19       93.93     12.33 o 
  -7   2   5      160.31      188.51     15.15 o 
  -6   2   5       39.26       29.35      6.76 o 
  -5   2   5       37.07       26.69      4.31 o 
  -4   2   5      838.44      932.02     14.72 o 
  -3   2   5       29.74       25.16      4.74 o 
  -2   2   5      846.36      834.63     12.87 o 
  -1   2   5     4753.63     4899.87     26.96 o 
   0   2   5       31.54       32.94      3.15 o 
   1   2   5      104.67       92.14      4.70 o 
   2   2   5     2436.40     2688.07     26.55 o 
   3   2   5     1486.07     1453.64     19.68 o 
   4   2   5       30.13       36.44      3.95 o 
   5   2   5        3.16        6.92      2.19 o 
   6   2   5      168.08      157.54      6.81 o 
   7   2   5       11.95       21.54      4.19 o 
   8   2   5        2.23        0.26      8.44 o 
   9   2   5       20.59       24.32      9.96 o 
 -10   3   5        0.01       -2.69      3.97 o 
  -9   3   5       12.89       15.27      5.16 o 
  -8   3   5      616.05      591.95     28.31 o 
  -7   3   5      486.50      470.51     23.67 o 
  -6   3   5       67.45       70.19      8.91 o 
  -5   3   5      302.33      284.69     14.54 o 
  -4   3   5     1237.29     1208.42     16.03 o 
  -3   3   5     2748.07     2895.24     41.86 o 
  -2   3   5     1834.99     1729.41     21.57 o 
  -1   3   5       64.56       65.07      3.70 o 
   0   3   5      205.54      209.56      6.07 o 
   1   3   5       68.66       63.94      4.27 o 
   2   3   5      683.99      784.54     14.80 o 
   3   3   5      686.73      646.82     12.17 o 
   4   3   5     1011.97     1044.33     14.90 o 
   5   3   5       66.06       54.77      4.60 o 
   6   3   5      100.89      109.40      7.94 o 
   7   3   5       80.69       93.13      7.48 o 
   8   3   5        5.42       -2.23      5.91 o 
   9   3   5        0.24        2.48     15.84 o 
 -10   4   5        4.94        9.51      4.10 o 
  -9   4   5       10.58        3.64      4.64 o 
  -8   4   5       68.37       57.79      9.26 o 
  -7   4   5       63.07       58.72      9.31 o 
  -6   4   5       16.36        7.52      4.61 o 
  -5   4   5       97.85      116.02     10.28 o 
  -4   4   5     2297.26     2387.36     40.45 o 
  -3   4   5      493.92      449.33     16.87 o 
  -2   4   5      905.88      990.02     16.79 o 
  -1   4   5     2194.44     2218.28     18.64 o 
   0   4   5        2.19        0.27      1.76 o 
   1   4   5     2398.13     2288.23     24.53 o 
   2   4   5      948.48     1019.66     15.40 o 
   3   4   5     1002.48     1024.67     13.55 o 
   4   4   5      224.29      225.66      6.52 o 
   5   4   5       92.70       83.84      6.19 o 
   6   4   5      198.12      175.86      9.95 o 
   7   4   5       32.47       34.10      5.14 o 
   8   4   5       19.82       11.90      5.72 o 
   9   4   5        8.56        1.41      9.45 o 
 -10   5   5        7.13       -0.76      4.09 o 
  -9   5   5        0.03        1.13      4.67 o 
  -8   5   5      428.91      429.32     24.36 o 
  -7   5   5       22.38       17.23      6.85 o 
  -6   5   5       10.13       11.68      5.14 o 
  -5   5   5      678.57      713.17     25.19 o 
  -4   5   5      671.64      729.37     23.63 o 
  -3   5   5        0.50        4.24      2.71 o 
  -2   5   5      355.36      368.41     10.33 o 
  -1   5   5        8.36        3.80      1.75 o 
   0   5   5     1045.85     1055.53     13.85 o 
   1   5   5      261.55      264.67      5.26 o 
   2   5   5      125.45      109.18      5.36 o 
   3   5   5      261.68      267.03      6.18 o 
   4   5   5        0.02        1.60      1.77 o 
   5   5   5       10.10       14.28      3.22 o 
   6   5   5        1.71       -1.30      2.53 o 
   7   5   5        2.05        1.23      3.77 o 
   8   5   5        0.88       -0.76      5.24 o 
   9   5   5        6.28       -4.29      6.02 o 
 -10   6   5        6.73        2.31      4.59 o 
  -9   6   5        0.20       -2.75      3.76 o 
  -8   6   5       44.08       46.27      6.94 o 
  -7   6   5      234.84      254.19     18.37 o 
  -6   6   5      155.91      163.21     13.61 o 
  -5   6   5        1.18        1.57      4.48 o 
  -4   6   5       49.80       27.73      9.99 o 
  -3   6   5      185.77      181.08      6.83 o 
  -2   6   5     3265.75     3448.44     30.58 o 
  -1   6   5     1475.79     1511.94     16.10 o 
   0   6   5      355.43      359.91      7.54 o 
   1   6   5      839.75      906.25      9.40 o 
   2   6   5       66.69       69.46      6.19 o 
   3   6   5      109.11       96.59      9.85 o 
   4   6   5       35.87       36.96      2.46 o 
   5   6   5       25.71       23.15      3.57 o 
   6   6   5      101.10      106.25      6.71 o 
   7   6   5       66.59       84.77      7.65 o 
   8   6   5        4.35       19.70      9.01 o 
   9   6   5        7.38       16.46      6.66 o 
 -10   7   5       10.60       -3.69      9.10 o 
  -9   7   5        0.95       -4.15      4.15 o 
  -8   7   5       54.23       59.00      7.30 o 
  -7   7   5       23.09       25.40      4.66 o 
  -6   7   5      103.28       99.56      8.81 o 
  -5   7   5      170.22      162.44      9.91 o 
  -4   7   5        9.08        5.07      3.79 o 
  -3   7   5      379.68      374.40      9.40 o 
  -2   7   5       88.58       93.42      4.10 o 
  -1   7   5       49.78       54.12      3.28 o 
   0   7   5       53.78       44.76      5.25 o 
   1   7   5     1061.01     1045.72     15.53 o 
   2   7   5      881.11      847.89     18.16 o 
   3   7   5      453.02      483.17      8.68 o 
   4   7   5       47.68       50.58      2.88 o 
   5   7   5       36.17       35.62      2.99 o 
   6   7   5       43.71       41.72      4.67 o 
   7   7   5      131.71      148.52     10.42 o 
   8   7   5        6.96       10.55      6.20 o 
   9   7   5       12.72       13.75      5.81 o 
 -10   8   5        0.00        4.41      6.78 o 
  -9   8   5        3.06        1.33      7.21 o 
  -8   8   5       41.35       43.88      6.55 o 
  -7   8   5        0.25        0.91      2.89 o 
  -6   8   5       40.58       40.33      5.04 o 
  -5   8   5      279.62      295.97     13.96 o 
  -4   8   5       95.21      131.09      9.04 o 
  -3   8   5       61.26       59.56      3.10 o 
  -2   8   5       17.73       12.35      2.23 o 
  -1   8   5        0.08        5.62      1.50 o 
   0   8   5      103.81      131.88      5.34 o 
   1   8   5      162.35      157.85      6.48 o 
   2   8   5      343.07      297.66     11.13 o 
   3   8   5        2.07        3.54      1.81 o 
   4   8   5      699.54      689.50     13.53 o 
   5   8   5      234.93      224.76      9.86 o 
   6   8   5       15.90       13.56      4.46 o 
   7   8   5        1.80       10.47      3.76 o 
   8   8   5        3.78       11.33      6.30 o 
   9   8   5        1.60        0.54      5.32 o 
 -10   9   5        1.30        3.33      7.83 o 
  -9   9   5       17.61       13.69     10.22 o 
  -8   9   5        6.20       12.98      9.01 o 
  -7   9   5       68.73       60.76      5.76 o 
  -6   9   5       29.34       21.46      3.30 o 
  -5   9   5      148.77      147.64      8.64 o 
  -4   9   5       52.50       56.11      3.89 o 
  -3   9   5      108.23      101.00      3.98 o 
  -2   9   5      179.38      199.02      6.83 o 
  -1   9   5      555.82      544.42      9.49 o 
   0   9   5      511.08      497.29      9.98 o 
   1   9   5       39.27       36.00      3.91 o 
   2   9   5      731.26      829.89     19.06 o 
   3   9   5      169.57      161.04      7.37 o 
   4   9   5       71.66       71.86      4.89 o 
   5   9   5      706.80      716.14     19.21 o 
   6   9   5      207.29      225.36     10.46 o 
   7   9   5        0.01       -3.96      3.96 o 
   8   9   5      109.33      104.78     14.53 o 
 -10  10   5        2.17        5.85      7.22 o 
  -9  10   5        2.45       25.78     11.55 o 
  -8  10   5        7.56       10.99      9.02 o 
  -7  10   5        2.61        2.59      7.27 o 
  -6  10   5        0.81        1.52      2.94 o 
  -5  10   5       20.41       24.57      3.12 o 
  -4  10   5       63.40       60.61      3.84 o 
  -3  10   5       29.73       28.11      2.22 o 
  -2  10   5       33.04       26.29      2.41 o 
  -1  10   5      347.95      332.56      7.80 o 
   0  10   5        7.84        4.53      1.48 o 
   1  10   5        3.56        6.13      3.23 o 
   2  10   5       60.80       89.16     11.44 o 
   3  10   5        0.01       -2.14      2.14 o 
   4  10   5       99.07      104.54      8.64 o 
   5  10   5        4.24        7.68      6.48 o 
   6  10   5        0.05        0.07      3.15 o 
   7  10   5       45.11       46.40      6.29 o 
   8  10   5        1.30       -0.43      4.78 o 
  -9  11   5        2.84        0.93      8.22 o 
  -8  11   5       34.26       48.26      8.68 o 
  -7  11   5        3.97        7.21      5.14 o 
  -6  11   5      156.54      153.44      9.62 o 
  -5  11   5      134.24      142.14      6.47 o 
  -4  11   5       45.43       34.50      2.13 o 
  -3  11   5      406.33      395.07     11.56 o 
  -2  11   5      135.29      125.11      7.73 o 
  -1  11   5       60.89       68.23      4.87 o 
   0  11   5        5.27        6.13      1.89 o 
   1  11   5      145.73      142.62     12.44 o 
   2  11   5       11.60       -1.42      4.81 o 
   3  11   5        0.72        4.37      3.07 o 
   4  11   5      135.36      135.01      9.70 o 
   5  11   5      119.70      119.99      8.81 o 
   6  11   5       15.95       15.60      4.69 o 
   7  11   5       11.86        4.24      3.77 o 
   8  11   5        3.60        2.90      4.24 o 
  -9  12   5       18.12       28.42     11.67 o 
  -8  12   5        0.72        2.72      7.42 o 
  -7  12   5       44.47       51.56      6.80 o 
  -6  12   5        9.44       10.68      4.87 o 
  -5  12   5      264.98      234.33     11.68 o 
  -4  12   5       47.09       43.47      5.42 o 
  -3  12   5      207.68      187.88     11.60 o 
  -2  12   5        0.11       -1.88      2.67 o 
  -1  12   5      102.51       95.40      4.86 o 
   0  12   5       41.94       53.42      3.59 o 
   1  12   5       22.05       15.64      4.28 o 
   2  12   5        0.77        1.08      4.93 o 
   3  12   5        9.62        8.39      3.94 o 
   4  12   5        1.55       -3.05      3.05 o 
   5  12   5       10.35        7.30      4.59 o 
   6  12   5        0.33       -3.12      3.16 o 
   7  12   5       10.60       18.41      5.07 o 
   8  12   5        6.04        4.70      5.82 o 
  -9  13   5        8.58        2.08      7.10 o 
  -8  13   5       82.54       95.65     17.55 o 
  -7  13   5        4.29        6.67      3.71 o 
  -6  13   5        2.65        3.11      5.25 o 
  -5  13   5      517.13      534.34     22.88 o 
  -4  13   5      166.25      150.43      9.53 o 
  -3  13   5        1.46        7.97      4.48 o 
  -2  13   5      228.36      251.61     13.66 o 
  -1  13   5      835.19      852.96     16.80 o 
   0  13   5        0.05        1.49      1.71 o 
   1  13   5      238.39      230.40     11.19 o 
   2  13   5        0.02        6.67     10.59 o 
   3  13   5       28.24       30.72      6.54 o 
   4  13   5       11.00        6.04      3.67 o 
   5  13   5       51.10       55.86      6.49 o 
   6  13   5       76.96       73.34      6.82 o 
   7  13   5       19.79       24.17      5.86 o 
   8  13   5       64.62       62.82      9.29 o 
  -9  14   5       77.55      127.33     20.75 o 
  -8  14   5       45.51       62.45     15.14 o 
  -7  14   5       55.85       58.62      7.42 o 
  -6  14   5      196.57      179.62     12.49 o 
  -5  14   5      237.44      245.44     12.46 o 
  -4  14   5      375.33      387.02     15.21 o 
  -3  14   5      255.55      253.64     14.25 o 
  -2  14   5      116.26      122.28     10.21 o 
  -1  14   5       73.50       63.92      3.85 o 
   0  14   5       16.23       15.79      2.30 o 
   1  14   5      120.21      112.00      7.97 o 
   2  14   5       25.76       50.64     10.75 o 
   3  14   5      282.89      309.10     14.53 o 
   4  14   5      184.68      198.03     10.92 o 
   5  14   5       29.24       24.38      5.01 o 
   6  14   5        1.73        2.91      3.62 o 
   7  14   5        0.65        1.38      4.94 o 
  -8  15   5        4.90       12.61      5.35 o 
  -7  15   5        6.21       -1.72      8.16 o 
  -6  15   5        0.25        0.98      4.06 o 
  -5  15   5       26.04       33.98      5.63 o 
  -4  15   5      279.44      245.15     12.73 o 
  -3  15   5      198.23      207.68     13.58 o 
  -2  15   5      239.20      229.93     13.71 o 
  -1  15   5      127.83      118.07      4.75 o 
   0  15   5      101.76      100.23      8.33 o 
   1  15   5       39.66       39.66      7.25 o 
   2  15   5        0.97       -4.85      8.37 o 
   3  15   5       21.89       19.29      4.09 o 
   4  15   5       40.23       50.13      6.04 o 
   5  15   5        8.02       11.51      3.92 o 
   6  15   5        1.46        4.41      5.50 o 
   7  15   5        0.50        1.29      5.58 o 
  -8  16   5        0.57        5.72      6.14 o 
  -7  16   5       57.56       60.65      8.14 o 
  -6  16   5        1.53       -0.43      4.81 o 
  -5  16   5       27.57       24.11      4.99 o 
  -4  16   5      255.82      267.20     13.42 o 
  -3  16   5       54.70       63.99      8.05 o 
  -2  16   5        8.84       -0.11      4.20 o 
  -1  16   5        0.01        1.89      4.39 o 
   0  16   5        0.08        0.41      2.83 o 
   1  16   5      144.51      107.87      8.13 o 
   2  16   5        1.44       -2.39      4.12 o 
   3  16   5       11.46       13.74      4.85 o 
   4  16   5       39.60       42.81      6.04 o 
   5  16   5       68.05       67.41      8.61 o 
   6  16   5        0.45       -1.58      3.82 o 
   7  16   5        0.00        8.40      5.64 o 
  -8  17   5        7.01        0.93      6.50 o 
  -7  17   5       34.68       34.43      7.55 o 
  -6  17   5       24.92       16.24      4.86 o 
  -5  17   5        6.92        4.82      3.55 o 
  -4  17   5       83.62       80.47      8.04 o 
  -3  17   5       51.40       53.10      8.18 o 
  -2  17   5        7.45       11.18      5.67 o 
  -1  17   5       34.79       24.76      5.44 o 
   0  17   5      265.37      270.79     18.76 o 
   1  17   5        3.52        4.21      3.13 o 
   2  17   5       84.26       85.77      7.31 o 
   3  17   5        0.05        6.36      4.21 o 
   4  17   5        5.58       10.83      4.30 o 
   5  17   5       12.38        9.27      5.32 o 
   6  17   5        2.36       -3.97      5.01 o 
  -7  18   5        3.41        3.59      4.01 o 
  -6  18   5       46.74       56.38      7.86 o 
  -5  18   5       50.50       55.16      6.90 o 
  -4  18   5       56.05       51.98      7.04 o 
  -3  18   5       12.75       13.05      6.76 o 
  -2  18   5       38.73       35.76      6.80 o 
  -1  18   5       19.79       36.15      6.97 o 
   0  18   5      102.41       97.24     10.11 o 
   1  18   5      396.69      360.42     21.62 o 
   2  18   5       96.21       94.05      7.75 o 
   3  18   5        2.10       28.03      8.15 o 
   4  18   5        0.09       -0.39      5.36 o 
   5  18   5       62.67       72.82      9.55 o 
   6  18   5        2.00        2.26      7.31 o 
  -7  19   5       10.34       12.52     10.56 o 
  -6  19   5       77.95       86.57      9.98 o 
  -5  19   5        2.86        6.89      5.71 o 
  -4  19   5       43.05       43.60      6.79 o 
  -3  19   5        0.71        8.52      4.72 o 
  -2  19   5       13.65       29.06      6.41 o 
  -1  19   5       83.94       67.77      8.65 o 
   0  19   5       67.53       77.03      9.07 o 
   1  19   5       52.72       48.30      8.72 o 
   2  19   5       43.19       61.11      9.39 o 
   3  19   5       72.25       72.32     10.64 o 
   4  19   5        0.36        4.49      7.87 o 
   5  19   5        4.70        6.27      4.74 o 
  -6  20   5       23.27       26.82      5.87 o 
  -5  20   5        6.67        2.71      4.98 o 
  -4  20   5        1.45       -3.15      4.80 o 
  -3  20   5       38.83       32.54      8.93 o 
  -2  20   5        0.74       -0.36      5.31 o 
  -1  20   5        3.86        9.79      5.18 o 
   0  20   5        0.03        1.36      3.81 o 
   1  20   5       24.55       17.51      4.72 o 
   2  20   5        3.04        1.47      6.84 o 
   3  20   5       35.98       42.72     14.79 o 
   4  20   5        2.86       11.93     20.26 o 
   5  20   5       34.88       21.94      7.94 o 
  -5  21   5       71.28       95.93     13.79 o 
  -4  21   5       16.47        8.39      3.87 o 
  -3  21   5        7.70        5.03      4.17 o 
  -2  21   5        3.42       -3.61      4.83 o 
  -1  21   5       58.42       56.75      7.53 o 
   0  21   5       28.27       30.47      5.67 o 
   1  21   5        3.49       19.65      5.73 o 
   2  21   5        3.98       -1.20      4.95 o 
   3  21   5        0.04       -2.65      5.56 o 
   4  21   5        1.20       -1.91     12.34 o 
  -5  22   5       20.21       32.48      9.06 o 
  -4  22   5        4.57        7.62      4.03 o 
  -3  22   5        2.84        3.77      4.81 o 
  -2  22   5        0.68       -4.67      4.67 o 
  -1  22   5       13.53       21.83      7.21 o 
   0  22   5        4.22       14.68      4.76 o 
   1  22   5        5.20        1.20      4.35 o 
   2  22   5        6.77        9.17      5.10 o 
   3  22   5        6.02       14.41      7.10 o 
  -4  23   5        7.14       21.15      7.79 o 
  -3  23   5        5.83        7.44      5.87 o 
  -2  23   5        0.25        2.44      5.37 o 
  -1  23   5       46.82       47.52      7.56 o 
   0  23   5        4.94       15.50      5.20 o 
   1  23   5       14.77        9.09      4.98 o 
   2  23   5        0.43        3.60      5.33 o 
  -2  24   5        2.09       -2.96      4.12 o 
  -1  24   5        1.35        0.19      8.20 o 
   0  24   5        0.49        0.11      4.60 o 
 -10   0   6        7.46        7.73      9.48 o 
  -9   0   6      234.66      234.43     27.44 o 
  -8   0   6      173.27      195.68     24.17 o 
  -7   0   6        7.34       22.80      8.72 o 
  -6   0   6       98.30       96.16     15.12 o 
  -5   0   6       21.76       21.98      5.40 o 
  -4   0   6        2.31       -3.34      6.38 o 
  -3   0   6      226.59      295.65     19.82 o 
  -2   0   6     4294.96     4655.69     72.76 o 
  -1   0   6      493.60      447.51     15.63 o 
   0   0   6     2274.60     2207.11     34.17 o 
   1   0   6      207.63      186.50      9.89 o 
   2   0   6        9.43       24.46      4.96 o 
   3   0   6      486.86      505.88     14.63 o 
   4   0   6       50.03       65.36     11.74 o 
   5   0   6      142.36      132.22     12.73 o 
   6   0   6        1.31        8.57      4.72 o 
   7   0   6       21.22       15.97      6.42 o 
   8   0   6       63.18       58.41     16.45 o 
   9   0   6        2.55        5.78     10.08 o 
 -10   1   6        3.63        1.36      9.73 o 
  -9   1   6        0.79        4.47      7.02 o 
  -8   1   6        1.55        3.57      5.37 o 
  -7   1   6      208.80      239.43     17.34 o 
  -6   1   6      140.96      134.89      8.96 o 
  -5   1   6        1.00       -0.59      2.23 o 
  -4   1   6       34.37       17.65      4.66 o 
  -3   1   6      204.92      211.50     18.61 o 
  -2   1   6     1182.66     1131.03     30.60 o 
  -1   1   6     1666.76     1703.21     29.33 o 
   0   1   6      394.15      374.98     11.66 o 
   1   1   6     5660.25     5716.49     43.58 o 
   2   1   6      264.10      214.91      8.29 o 
   3   1   6       20.88       12.77      2.61 o 
   4   1   6      334.51      318.87      9.87 o 
   5   1   6       10.20       12.58      3.44 o 
   6   1   6        0.67        2.74      2.06 o 
   7   1   6       67.77       79.95     11.42 o 
   8   1   6        9.27        7.93      7.34 o 
   9   1   6       18.44        3.38      7.50 o 
 -10   2   6       21.60       18.84     12.28 o 
  -9   2   6        3.24       18.93     13.37 o 
  -8   2   6        2.25        3.43      5.80 o 
  -7   2   6      353.33      335.80     20.31 o 
  -6   2   6      276.94      254.82     16.81 o 
  -5   2   6       16.97       17.50      2.73 o 
  -4   2   6      383.34      386.76     17.34 o 
  -3   2   6      953.78      994.85     20.63 o 
  -2   2   6      605.68      611.78     13.06 o 
  -1   2   6       80.64       83.10      5.56 o 
   0   2   6      141.28      123.46      8.52 o 
   1   2   6      491.15      521.54     13.42 o 
   2   2   6      243.38      253.26      9.11 o 
   3   2   6        2.36        6.80      2.27 o 
   4   2   6       14.41       19.44      3.01 o 
   5   2   6       37.13       31.67      3.53 o 
   6   2   6       15.01        8.79      3.64 o 
   7   2   6        6.31       15.36      8.37 o 
   8   2   6        0.00       -3.86      5.46 o 
   9   2   6       14.69       28.05     10.57 o 
 -10   3   6        2.24       -4.36      4.76 o 
  -9   3   6        0.35        4.86     13.43 o 
  -8   3   6       10.42       10.09      4.72 o 
  -7   3   6        0.48       -0.35      5.39 o 
  -6   3   6      416.50      414.27     20.94 o 
  -5   3   6      843.27      806.88     17.65 o 
  -4   3   6        0.47        2.62      4.67 o 
  -3   3   6     1990.96     2044.60     29.20 o 
  -2   3   6     1296.03     1342.77     19.16 o 
  -1   3   6      415.45      410.14     11.40 o 
   0   3   6       61.07       68.83      4.12 o 
   1   3   6     1108.83     1205.00     25.23 o 
   2   3   6      440.24      399.09     11.64 o 
   3   3   6        4.25        0.41      2.30 o 
   4   3   6      546.13      518.30     11.06 o 
   5   3   6        4.85       12.33      3.20 o 
   6   3   6        8.41       12.80      4.79 o 
   7   3   6        9.17        4.41      5.03 o 
   8   3   6        9.15        8.42      5.65 o 
   9   3   6       67.03       86.17     17.09 o 
 -10   4   6        7.32       14.78      5.74 o 
  -9   4   6        0.32       -1.01     11.44 o 
  -8   4   6       95.04      100.88     12.86 o 
  -7   4   6        5.95       -1.02      4.42 o 
  -6   4   6       93.50      109.25     11.13 o 
  -5   4   6      117.88      124.51      5.75 o 
  -4   4   6      422.20      449.04     19.25 o 
  -3   4   6     2872.80     3141.81     35.80 o 
  -2   4   6        3.82       11.78      3.03 o 
  -1   4   6     1060.93     1073.71     18.13 o 
   0   4   6      603.21      564.00     11.61 o 
   1   4   6       88.39       83.23      7.30 o 
   2   4   6       30.06       32.85      3.20 o 
   3   4   6      497.75      527.81     11.43 o 
   4   4   6      123.80      148.48      5.53 o 
   5   4   6      149.36      147.58      7.54 o 
   6   4   6       17.97       15.35      4.38 o 
   7   4   6      107.99      112.83     10.20 o 
   8   4   6        4.28        5.47      5.40 o 
   9   4   6        0.30        9.48      7.47 o 
 -10   5   6       34.79       51.57      8.24 o 
  -9   5   6        3.18        6.32      4.80 o 
  -8   5   6       16.66       11.41      5.84 o 
  -7   5   6      199.65      232.46     23.63 o 
  -6   5   6       53.52       73.96      6.46 o 
  -5   5   6       66.93       58.88      7.55 o 
  -4   5   6      290.18      284.64     16.33 o 
  -3   5   6      502.03      501.96     14.15 o 
  -2   5   6      852.62      921.62     17.16 o 
  -1   5   6       49.98       48.02      4.07 o 
   0   5   6      215.77      207.91      7.08 o 
   1   5   6      348.29      390.36     11.86 o 
   2   5   6       86.43       94.44      5.33 o 
   3   5   6      125.61      121.36      4.86 o 
   4   5   6        0.09       -0.59      1.43 o 
   5   5   6      150.65      144.48      8.73 o 
   6   5   6       59.83       64.76      6.56 o 
   7   5   6        5.29       14.66      5.55 o 
   8   5   6        2.55        0.93      4.52 o 
   9   5   6       17.72       14.80      6.43 o 
 -10   6   6        4.90       15.06      7.51 o 
  -9   6   6        2.22        3.42      4.23 o 
  -8   6   6       52.80       61.99     13.79 o 
  -7   6   6      356.30      369.76     21.77 o 
  -6   6   6       54.07       63.35      6.10 o 
  -5   6   6       47.97       40.56      4.83 o 
  -4   6   6       37.87       51.81      7.10 o 
  -3   6   6     1948.71     2029.61     28.21 o 
  -2   6   6        3.06        4.06      2.16 o 
  -1   6   6     2364.78     2315.03     21.91 o 
   0   6   6      763.54      802.44     13.50 o 
   1   6   6      471.93      490.72      9.18 o 
   2   6   6       79.87       77.88      4.85 o 
   3   6   6       18.32       18.76      1.99 o 
   4   6   6      242.17      231.97      7.20 o 
   5   6   6      407.41      408.27     14.95 o 
   6   6   6      187.05      186.49     10.76 o 
   7   6   6       27.79       28.03      5.00 o 
   8   6   6       11.99       13.11      5.00 o 
 -10   7   6        6.57        7.14      6.93 o 
  -9   7   6       32.09       25.14      8.78 o 
  -8   7   6       77.89       81.83      9.22 o 
  -7   7   6        4.32       22.79      5.05 o 
  -6   7   6       32.27       43.63      5.53 o 
  -5   7   6      290.30      258.15     11.23 o 
  -4   7   6      576.39      588.18     13.25 o 
  -3   7   6      591.17      641.18     13.05 o 
  -2   7   6      446.91      446.34     11.76 o 
  -1   7   6      131.33      146.70      5.56 o 
   0   7   6      414.29      376.61     13.57 o 
   1   7   6       28.73       26.01      2.50 o 
   2   7   6      114.00      113.60      7.44 o 
   3   7   6        8.10        8.25      1.58 o 
   4   7   6       68.98       62.62      3.91 o 
   5   7   6       38.29       39.89      6.61 o 
   6   7   6      354.25      370.04     18.23 o 
   7   7   6        0.08       -0.34      3.74 o 
   8   7   6       22.78       13.63     10.75 o 
 -10   8   6        0.09      -10.42     10.42 o 
  -9   8   6        2.01        9.16      6.87 o 
  -8   8   6        1.55        1.02      5.11 o 
  -7   8   6       12.71       13.04      4.15 o 
  -6   8   6      104.86       95.96      7.55 o 
  -5   8   6       45.85       51.88      5.70 o 
  -4   8   6       12.87       11.82      2.49 o 
  -3   8   6      952.19     1010.33     14.92 o 
  -2   8   6        0.13        0.05      1.23 o 
  -1   8   6       17.10       14.00      2.02 o 
   0   8   6     1002.45      936.17     15.05 o 
   1   8   6      498.92      506.28     20.29 o 
   2   8   6      418.45      465.65     14.88 o 
   3   8   6       40.79       36.71      4.14 o 
   4   8   6      401.62      383.27     10.68 o 
   5   8   6       81.07       81.18      7.50 o 
   6   8   6       45.73       51.24      6.17 o 
   7   8   6       52.90       63.29      7.71 o 
   8   8   6       22.59        2.95      5.44 o 
 -10   9   6        4.91        8.67      9.37 o 
  -9   9   6        8.47        4.55      8.29 o 
  -8   9   6       30.90       29.17      7.03 o 
  -7   9   6      144.42      149.29      9.09 o 
  -6   9   6        2.01        8.71      3.64 o 
  -5   9   6        3.59        8.27      7.45 o 
  -4   9   6       13.24       13.12      2.52 o 
  -3   9   6      345.94      353.43     10.49 o 
  -2   9   6      470.30      502.26     12.87 o 
  -1   9   6        0.04        1.06      1.55 o 
   0   9   6      321.04      374.03      8.82 o 
   1   9   6      184.99      189.28     13.10 o 
   2   9   6        2.08        5.76      5.08 o 
   3   9   6      125.37      112.49      6.76 o 
   4   9   6      350.98      341.63     15.30 o 
   5   9   6       32.49       45.99      7.54 o 
   6   9   6        9.24        4.33      3.16 o 
   7   9   6       14.60       13.92      4.41 o 
   8   9   6        0.06        5.49      5.50 o 
 -10  10   6        0.58       -5.67     11.93 o 
  -9  10   6       33.07       36.16     14.43 o 
  -8  10   6        4.25        5.00      8.91 o 
  -7  10   6       10.29       12.72      4.47 o 
  -6  10   6       35.80       26.00      4.25 o 
  -5  10   6       31.90       43.35      7.97 o 
  -4  10   6        1.07        1.79      3.54 o 
  -3  10   6       78.44       79.74      4.85 o 
  -2  10   6       98.35       92.67      5.77 o 
  -1  10   6      125.21      125.02      4.97 o 
   0  10   6      765.09      723.08     16.94 o 
   1  10   6        0.25        0.00      5.36 o 
   2  10   6       41.78       46.32     14.12 o 
   3  10   6       27.21       33.89      3.94 o 
   4  10   6      256.84      262.42     13.83 o 
   5  10   6      406.84      416.44     15.63 o 
   6  10   6        4.05        9.77      3.91 o 
   7  10   6       63.90       66.38      8.13 o 
   8  10   6       15.82       15.00      5.63 o 
  -9  11   6        1.10        8.77     12.57 o 
  -8  11   6       19.74       40.06      7.69 o 
  -7  11   6        6.99       12.43      6.06 o 
  -6  11   6        8.01       10.27      6.76 o 
  -5  11   6      192.67      187.51     10.35 o 
  -4  11   6      127.81      136.05      8.76 o 
  -3  11   6       15.05       15.45      2.53 o 
  -2  11   6        1.57        1.77      1.57 o 
  -1  11   6      606.59      578.46     12.27 o 
   0  11   6       10.61       17.96      3.43 o 
   1  11   6       10.17        1.65      9.00 o 
   2  11   6      335.14      363.74     18.96 o 
   3  11   6      248.90      235.21     12.54 o 
   4  11   6      264.55      252.60     13.79 o 
   5  11   6       37.32       36.82      5.67 o 
   6  11   6       41.93       42.20      5.03 o 
   7  11   6       30.21       33.16      5.95 o 
   8  11   6       57.01       76.17     10.69 o 
  -9  12   6       20.11       32.84     11.54 o 
  -8  12   6       69.42       79.22     11.06 o 
  -7  12   6        1.30        2.78      4.76 o 
  -6  12   6       33.13       20.39      5.93 o 
  -5  12   6      462.05      462.85     19.00 o 
  -4  12   6     1237.57     1231.57     26.28 o 
  -3  12   6       67.16       63.98      5.45 o 
  -2  12   6      122.55      140.55     12.23 o 
  -1  12   6       41.26       35.07      3.73 o 
   0  12   6       77.72       83.85      4.73 o 
   1  12   6      113.07      118.40     16.38 o 
   2  12   6        1.39        2.90      4.70 o 
   3  12   6      202.22      189.73     11.87 o 
   4  12   6       69.43       57.63      7.36 o 
   5  12   6       56.17       64.06      7.27 o 
   6  12   6        2.84        3.54      3.45 o 
   7  12   6       11.30       12.95      4.57 o 
  -9  13   6       22.27       26.47     10.49 o 
  -8  13   6        2.69        9.10      5.80 o 
  -7  13   6       81.38       73.78     15.30 o 
  -6  13   6       56.44       45.28      6.87 o 
  -5  13   6        1.10        2.29      4.49 o 
  -4  13   6        0.08        9.25      6.54 o 
  -3  13   6     1725.05     1686.08     28.15 o 
  -2  13   6      156.30      181.06     14.62 o 
  -1  13   6       33.17       29.13      3.82 o 
   0  13   6       37.81       45.63      6.01 o 
   1  13   6       67.47       79.60     14.57 o 
   2  13   6       24.51       20.28      4.74 o 
   3  13   6        8.61        2.94      3.48 o 
   4  13   6       41.94       37.21      6.20 o 
   5  13   6       95.50       97.45      8.50 o 
   6  13   6        6.66       12.89      3.92 o 
   7  13   6        0.31        3.93      3.90 o 
  -9  14   6       40.15       56.62     15.69 o 
  -8  14   6       17.73       37.62     14.22 o 
  -7  14   6        2.82       -0.43      5.75 o 
  -6  14   6       51.94       43.25      5.81 o 
  -5  14   6       31.29       25.91      5.30 o 
  -4  14   6      245.65      245.53     12.33 o 
  -3  14   6       98.09       90.67      9.42 o 
  -2  14   6       96.05      101.21     11.26 o 
  -1  14   6      464.61      465.01     11.16 o 
   0  14   6      399.75      393.74     18.02 o 
   1  14   6        0.81       -1.13      7.16 o 
   2  14   6        6.78        3.19      5.01 o 
   3  14   6       26.63       29.37      5.76 o 
   4  14   6        0.00       -0.99      3.66 o 
   5  14   6        0.11        4.93      4.81 o 
   6  14   6        1.61       -1.39      3.35 o 
   7  14   6        0.05        4.29      5.60 o 
  -8  15   6        0.26        1.99      8.58 o 
  -7  15   6        2.74       -6.59      6.59 o 
  -6  15   6        5.96        2.90      3.74 o 
  -5  15   6        9.95       14.55      4.36 o 
  -4  15   6       97.69       99.34      8.48 o 
  -3  15   6      796.26      831.72     27.26 o 
  -2  15   6        3.92        9.10      4.98 o 
  -1  15   6       52.25       45.25      5.86 o 
   0  15   6        3.34        6.91      3.55 o 
   1  15   6      106.10      111.28     17.30 o 
   2  15   6      130.61      130.73     12.13 o 
   3  15   6       27.89       24.85      5.15 o 
   4  15   6        2.10        5.41      7.08 o 
   5  15   6        0.15       -3.70      3.70 o 
   6  15   6        1.39        5.56      5.06 o 
   7  15   6       17.92        3.43      6.25 o 
  -8  16   6       18.08       39.13     12.70 o 
  -7  16   6        0.56        8.36      5.79 o 
  -6  16   6        2.48        3.78      4.32 o 
  -5  16   6      145.01      147.04     10.69 o 
  -4  16   6      213.67      211.57     12.57 o 
  -3  16   6      481.43      484.07     21.16 o 
  -2  16   6       31.50       26.60      6.12 o 
  -1  16   6      459.74      431.73     23.50 o 
   0  16   6      371.92      349.92     13.60 o 
   1  16   6       13.87       13.92      9.91 o 
   2  16   6       31.36       30.84      6.50 o 
   3  16   6       62.67       72.52     10.03 o 
   4  16   6      159.19      167.42     10.99 o 
   5  16   6       35.01       28.46      5.54 o 
   6  16   6        5.51       10.61      4.60 o 
  -7  17   6       36.48       39.61      7.72 o 
  -6  17   6       20.16       31.04      5.31 o 
  -5  17   6       43.17       40.64      7.65 o 
  -4  17   6       86.41       74.56      7.63 o 
  -3  17   6        1.15       -5.54      5.54 o 
  -2  17   6        1.37        1.93      4.58 o 
  -1  17   6       49.51       50.06      8.08 o 
   0  17   6       69.59       72.01     10.69 o 
   1  17   6       43.64       62.19     16.64 o 
   2  17   6        1.04        6.26      3.79 o 
   3  17   6        6.88       11.22      6.63 o 
   4  17   6        5.47        1.52      4.32 o 
   5  17   6        9.05        0.51      4.20 o 
   6  17   6        3.24       -2.68      5.32 o 
  -7  18   6       35.39       49.53      9.88 o 
  -6  18   6       26.60        3.53     10.49 o 
  -5  18   6       23.17       21.53      5.39 o 
  -4  18   6       29.90        9.05      4.83 o 
  -3  18   6        4.11        8.93      4.63 o 
  -2  18   6       17.19       21.89      7.01 o 
  -1  18   6       54.33       40.53      9.36 o 
   0  18   6        6.59        7.77      8.24 o 
   1  18   6        0.05       12.10     11.37 o 
   2  18   6       20.24       30.58      6.74 o 
   3  18   6        0.02       -0.25      3.63 o 
   4  18   6       10.32       14.11      6.60 o 
   5  18   6       25.98       25.98      5.86 o 
  -6  19   6        3.05        2.49      5.09 o 
  -5  19   6       16.46       15.34      5.06 o 
  -4  19   6       16.06       25.78      5.64 o 
  -3  19   6        0.50        5.56      5.26 o 
  -2  19   6       55.23       60.02     10.33 o 
  -1  19   6       73.61       74.89      9.15 o 
   0  19   6        0.00       -5.41      5.41 o 
   1  19   6       54.25       27.81     11.39 o 
   2  19   6       77.15       89.16     23.26 o 
   3  19   6       28.88       33.55      9.97 o 
   4  19   6       33.45       30.27      7.82 o 
   5  19   6        5.50        3.35      5.31 o 
  -6  20   6       19.45       32.33      7.79 o 
  -5  20   6        8.73       20.42      5.57 o 
  -4  20   6        0.21        6.80      4.19 o 
  -3  20   6       24.33       16.57      6.06 o 
  -2  20   6        1.21       13.79      5.86 o 
  -1  20   6        6.17        2.05      4.73 o 
   0  20   6        0.67        6.38      4.35 o 
   1  20   6        0.05       -5.13      5.13 o 
   2  20   6       94.45       91.29     13.59 o 
   3  20   6        9.82        4.24      6.08 o 
   4  20   6        2.12        3.32      9.90 o 
  -5  21   6        0.83        6.27      4.62 o 
  -4  21   6       23.65       39.85      6.68 o 
  -3  21   6       41.10       42.95      9.96 o 
  -2  21   6        1.19        1.79      5.31 o 
  -1  21   6        0.15        1.18      5.71 o 
   0  21   6       41.74       31.23      5.49 o 
   1  21   6        1.87        4.70      4.35 o 
   2  21   6       15.58       22.52      9.93 o 
   3  21   6       20.56       24.39     10.40 o 
  -4  22   6       30.61       42.19     10.20 o 
  -3  22   6        4.12       -8.04      9.82 o 
  -2  22   6        9.51        9.06      8.41 o 
  -1  22   6        0.07       -2.48      4.22 o 
   0  22   6        6.03       -4.32      5.69 o 
   1  22   6        0.18       -2.86      6.28 o 
   2  22   6        3.78       11.42      6.23 o 
   3  22   6        0.01        2.60      6.10 o 
  -3  23   6       50.99       64.79      8.55 o 
  -2  23   6        1.51        6.93      6.31 o 
  -1  23   6        2.64        5.14      5.25 o 
   0  23   6        2.25        9.77      4.53 o 
   1  23   6       41.38       38.72      7.76 o 
 -10   1   7        0.05       -5.72      6.64 o 
  -9   1   7       15.67       19.15     11.02 o 
  -8   1   7        2.31        8.86     14.13 o 
  -7   1   7     1175.73     1185.48     38.66 o 
  -6   1   7       29.82       32.78      4.88 o 
  -5   1   7       82.20       69.97      5.33 o 
  -4   1   7        1.51        4.41      3.95 o 
  -3   1   7      269.81      303.71     15.00 o 
  -2   1   7        0.73       -0.58      4.01 o 
  -1   1   7      948.48      953.48     32.27 o 
   0   1   7       46.90       54.02      8.63 o 
   1   1   7     2643.66     2694.98     57.21 o 
   2   1   7       25.09       22.07      5.19 o 
   3   1   7      129.27      119.49      5.74 o 
   4   1   7     1366.56     1408.99     18.98 o 
   5   1   7      321.86      316.66     13.88 o 
   6   1   7       58.00       55.87      7.18 o 
   7   1   7       20.78        9.24      4.29 o 
   8   1   7       73.20       59.00     11.19 o 
 -10   2   7       12.91       15.35      6.76 o 
  -9   2   7        0.23        5.46      6.41 o 
  -8   2   7       77.39       89.44     12.11 o 
  -7   2   7       23.78       30.36      7.21 o 
  -6   2   7      166.45      166.67      8.90 o 
  -5   2   7      273.31      282.17     11.25 o 
  -4   2   7       57.13       71.50      8.11 o 
  -3   2   7       16.93       16.26      4.75 o 
  -2   2   7      412.81      445.22     17.14 o 
  -1   2   7     1620.49     1597.10     40.79 o 
   0   2   7       22.33       28.04      7.72 o 
   1   2   7      151.62      149.63     14.51 o 
   2   2   7      121.36      132.65      8.75 o 
   3   2   7       37.59       26.46      3.27 o 
   4   2   7      661.77      662.96     13.50 o 
   5   2   7        1.59        7.04      3.61 o 
   6   2   7       23.65       20.63      4.73 o 
   7   2   7       24.87       23.99      7.10 o 
   8   2   7        5.14       -0.85      6.18 o 
 -10   3   7       14.37       35.71     10.00 o 
  -9   3   7       59.34       44.63     11.14 o 
  -8   3   7       84.02       70.17     11.33 o 
  -7   3   7      137.86      150.88     14.85 o 
  -6   3   7     1778.24     1847.01     45.34 o 
  -5   3   7       75.62       93.18      6.40 o 
  -4   3   7       59.34       67.98      6.71 o 
  -3   3   7      335.11      380.63     17.10 o 
  -2   3   7      225.53      275.63     13.58 o 
  -1   3   7      157.44      173.79     10.32 o 
   0   3   7      304.20      279.96     12.44 o 
   1   3   7     1220.37     1265.93     40.50 o 
   2   3   7      200.98      198.61      9.72 o 
   3   3   7       87.56      103.57      5.56 o 
   4   3   7       28.02       30.14      3.46 o 
   5   3   7      115.60      110.71      6.96 o 
   6   3   7        7.59        5.23      3.76 o 
   7   3   7        0.74       -4.90      5.08 o 
   8   3   7        0.14        3.33      4.73 o 
 -10   4   7       16.25       27.78      7.80 o 
  -9   4   7        1.84        1.63      5.46 o 
  -8   4   7      327.93      334.87     22.48 o 
  -7   4   7       26.60       23.50      6.14 o 
  -6   4   7      256.18      239.06     12.72 o 
  -5   4   7      184.96      202.64      7.82 o 
  -4   4   7       48.16       53.06      6.31 o 
  -3   4   7        0.86        2.09      4.88 o 
  -2   4   7     1825.94     1987.88     47.66 o 
  -1   4   7      328.54      361.37     14.18 o 
   0   4   7       35.51       39.39      5.09 o 
   1   4   7      611.18      601.14     28.72 o 
   2   4   7       64.06       67.21      6.81 o 
   3   4   7        8.21       11.24      3.87 o 
   4   4   7        6.95        8.39      2.29 o 
   5   4   7       91.31       84.98      6.08 o 
   6   4   7        5.16       -2.76      5.70 o 
   7   4   7        1.81        2.06      4.72 o 
   8   4   7        1.65       11.77      6.14 o 
 -10   5   7        0.08        8.17      5.12 o 
  -9   5   7       29.49       38.06     12.33 o 
  -8   5   7       20.10       19.75      6.17 o 
  -7   5   7        3.28        5.39      4.04 o 
  -6   5   7      887.53      913.18     25.23 o 
  -5   5   7       25.17       25.49      2.86 o 
  -4   5   7        1.00        2.65      3.69 o 
  -3   5   7        0.46        2.02      4.14 o 
  -2   5   7     1160.43     1212.84     25.72 o 
  -1   5   7       11.06        7.28      3.01 o 
   0   5   7      200.66      204.81     10.20 o 
   1   5   7      106.68      109.55      6.71 o 
   2   5   7      101.39      106.87      6.43 o 
   3   5   7      100.09      104.84      5.72 o 
   4   5   7       31.82       22.97      3.24 o 
   5   5   7      250.41      251.18     10.25 o 
   6   5   7       21.21       19.14      5.60 o 
   7   5   7        0.03       -2.65      6.31 o 
   8   5   7        6.22        7.63      5.58 o 
 -10   6   7        0.08       -6.18     10.82 o 
  -9   6   7        5.28       10.08      6.63 o 
  -8   6   7       16.55       17.09      7.22 o 
  -7   6   7       32.15       18.90      6.02 o 
  -6   6   7       50.37       51.71      5.72 o 
  -5   6   7       86.13       78.88      6.80 o 
  -4   6   7      222.46      233.05     12.14 o 
  -3   6   7      662.79      638.77     17.01 o 
  -2   6   7      202.15      193.14     10.32 o 
  -1   6   7       85.88       75.65      5.27 o 
   0   6   7        1.22        0.48      2.15 o 
   1   6   7      748.92      790.77     16.14 o 
   2   6   7       93.18       80.25      5.70 o 
   3   6   7      132.17      124.61      4.76 o 
   4   6   7       21.77       19.77      2.62 o 
   5   6   7      216.87      213.59     12.45 o 
   6   6   7       20.36       22.35      4.99 o 
   7   6   7       19.38       21.61      6.66 o 
   8   6   7       10.22        3.11      4.73 o 
 -10   7   7        8.50       15.52      5.95 o 
  -9   7   7        0.11       -0.16     13.97 o 
  -8   7   7        0.13        4.05      4.88 o 
  -7   7   7       88.73       91.82      7.73 o 
  -6   7   7        6.29        3.58      3.40 o 
  -5   7   7        0.85        0.60      3.13 o 
  -4   7   7       15.89       22.67      3.75 o 
  -3   7   7      130.48      118.72      6.77 o 
  -2   7   7       55.33       57.36      5.75 o 
  -1   7   7      902.67      983.29     20.25 o 
   0   7   7       20.61       20.51      2.97 o 
   1   7   7        4.09        4.68      1.67 o 
   2   7   7       11.81       11.60      1.99 o 
   3   7   7       20.86       18.30      4.82 o 
   4   7   7      653.73      645.54     21.22 o 
   5   7   7      381.16      374.18     17.01 o 
   6   7   7       15.99        9.40      3.59 o 
   7   7   7       12.65       14.14      5.42 o 
   8   7   7        3.18       -0.10      5.93 o 
 -10   8   7        0.36       -4.38      7.42 o 
  -9   8   7       70.26       75.23     14.54 o 
  -8   8   7       22.93       21.89      7.66 o 
  -7   8   7       61.15       66.77      6.54 o 
  -6   8   7       45.12       54.56      6.15 o 
  -5   8   7        0.35        1.40      3.40 o 
  -4   8   7       13.52       18.74      3.80 o 
  -3   8   7      201.05      205.06      7.21 o 
  -2   8   7      194.27      203.29     10.43 o 
  -1   8   7       23.67       20.02      3.19 o 
   0   8   7        4.77        7.62      2.60 o 
   1   8   7       31.55       22.23      2.61 o 
   2   8   7        7.90        8.05      3.86 o 
   3   8   7      234.55      208.98      9.39 o 
   4   8   7       60.03       63.17      7.44 o 
   5   8   7        9.76       12.93      4.72 o 
   6   8   7       39.12       39.69      5.90 o 
   7   8   7        3.62        5.55      4.95 o 
   8   8   7        2.73       -4.33     10.62 o 
 -10   9   7        3.39       -5.13     11.97 o 
  -9   9   7       11.89       24.72      7.35 o 
  -8   9   7        1.36       -2.84      5.90 o 
  -7   9   7      288.08      281.14     13.48 o 
  -6   9   7       19.61       15.06      4.15 o 
  -5   9   7      255.01      245.10     11.70 o 
  -4   9   7       21.83       26.74      2.60 o 
  -3   9   7      271.55      244.98      7.68 o 
  -2   9   7      186.02      195.21      6.28 o 
  -1   9   7       73.70       87.12      4.36 o 
   0   9   7      359.59      435.67     13.20 o 
   1   9   7       30.15       25.24      5.94 o 
   2   9   7      109.69      120.56      9.03 o 
   3   9   7      725.82      711.30     21.99 o 
   4   9   7        4.15        0.43      4.13 o 
   5   9   7        9.69       14.50      7.43 o 
   6   9   7       17.39       22.63      5.03 o 
   7   9   7       10.38       14.32      4.62 o 
   8   9   7       17.63       28.74      6.56 o 
  -9  10   7       30.78       47.14     15.44 o 
  -8  10   7        1.45       -0.16      4.33 o 
  -7  10   7       33.39       30.27      5.19 o 
  -6  10   7      125.76      107.47      8.22 o 
  -5  10   7       17.20        7.10      3.52 o 
  -4  10   7       59.90       63.45      4.32 o 
  -3  10   7       31.01       28.57      3.87 o 
  -2  10   7       24.23       30.98      4.00 o 
  -1  10   7       26.12       26.46      2.85 o 
   0  10   7       60.52       55.83     10.77 o 
   1  10   7       21.90       22.64      6.29 o 
   2  10   7      208.17      200.53     11.88 o 
   3  10   7       11.74       13.57      5.53 o 
   4  10   7        0.53        9.01      4.97 o 
   5  10   7       13.04        6.11      4.60 o 
   6  10   7       63.14       61.65      7.47 o 
   7  10   7        2.61       -0.33      4.19 o 
  -9  11   7       12.62       14.38      8.31 o 
  -8  11   7        5.96        8.44      5.52 o 
  -7  11   7       53.35       51.32      6.43 o 
  -6  11   7       18.35       34.95      5.01 o 
  -5  11   7       20.47       10.04      3.22 o 
  -4  11   7      258.76      249.26     11.98 o 
  -3  11   7        2.61        4.55      2.52 o 
  -2  11   7       19.76       15.35      3.74 o 
  -1  11   7      294.50      302.46      8.98 o 
   0  11   7      407.29      395.29     17.54 o 
   1  11   7      101.64      126.74     17.55 o 
   2  11   7       72.82       87.50     10.19 o 
   3  11   7      202.21      191.50     11.91 o 
   4  11   7       69.30       66.64     10.24 o 
   5  11   7      187.90      189.42     12.92 o 
   6  11   7       28.99       34.33      5.95 o 
   7  11   7        0.04       14.38      5.23 o 
  -9  12   7       12.95       19.26     10.70 o 
  -8  12   7        0.14        1.75      5.04 o 
  -7  12   7       58.79       65.57      8.39 o 
  -6  12   7        0.09        0.93      3.18 o 
  -5  12   7        5.59        1.76      4.11 o 
  -4  12   7       42.08       48.47      5.76 o 
  -3  12   7      435.79      403.29     14.03 o 
  -2  12   7        7.87       -3.22      8.33 o 
  -1  12   7      773.34      760.82     24.32 o 
   0  12   7        0.20        3.54      4.53 o 
   1  12   7       35.16       65.17     13.15 o 
   2  12   7      716.33      736.32     22.47 o 
   3  12   7       26.70       22.06      5.39 o 
   4  12   7        0.00       -1.21      4.57 o 
   5  12   7        0.14       -0.64      4.31 o 
   6  12   7        1.10       15.55      4.95 o 
   7  12   7       11.13       16.60      5.15 o 
  -9  13   7        7.19       24.44     10.47 o 
  -8  13   7       36.12       51.01      9.32 o 
  -7  13   7      127.21      133.77     11.36 o 
  -6  13   7       88.68       83.30      9.17 o 
  -5  13   7      109.26      112.65     10.44 o 
  -4  13   7      790.37      826.62     26.53 o 
  -3  13   7      454.68      485.22     24.81 o 
  -2  13   7       26.18       16.86      9.31 o 
  -1  13   7      248.21      239.19      9.40 o 
   0  13   7      140.93      139.64     10.91 o 
   1  13   7      231.15      268.62     25.70 o 
   2  13   7       13.51        6.93      5.27 o 
   3  13   7       24.01       26.03      8.72 o 
   4  13   7        5.60        6.95      4.97 o 
   5  13   7       34.45       42.31      6.25 o 
   6  13   7        0.23       -0.42      4.66 o 
   7  13   7        3.91       19.33      8.94 o 
  -8  14   7        0.79       -1.43      6.77 o 
  -7  14   7        0.58        3.14      5.58 o 
  -6  14   7       11.79        7.77      4.85 o 
  -5  14   7       97.20       99.61      9.72 o 
  -4  14   7      827.65      831.81     27.10 o 
  -3  14   7       72.77       74.59     10.86 o 
  -2  14   7      111.84      148.63     20.37 o 
  -1  14   7       90.70       83.17     14.43 o 
   0  14   7       82.21       60.70      7.85 o 
   1  14   7      189.89      178.38     22.15 o 
   2  14   7       39.43       47.31      8.08 o 
   3  14   7        8.21        5.00      5.07 o 
   4  14   7      398.89      437.82     19.44 o 
   5  14   7       59.97       54.95      6.71 o 
   6  14   7        0.00       -0.03      3.93 o 
  -8  15   7        1.67       13.07     11.05 o 
  -7  15   7        0.11        9.18      5.84 o 
  -6  15   7      213.21      222.11     15.18 o 
  -5  15   7        5.39        3.65      4.22 o 
  -4  15   7       43.59       39.78      8.31 o 
  -3  15   7      195.73      179.59     16.54 o 
  -2  15   7        8.42        8.05     10.06 o 
  -1  15   7        4.54       -3.03     11.22 o 
   0  15   7        1.84        0.83      3.27 o 
   1  15   7       13.30        9.83      7.16 o 
   2  15   7      283.30      304.43     18.50 o 
   3  15   7       13.24        9.53      4.81 o 
   4  15   7        0.43       -2.41      4.70 o 
   5  15   7       31.09       26.44      5.34 o 
   6  15   7       48.56       54.83      9.81 o 
  -8  16   7        4.30       31.27     12.14 o 
  -7  16   7       34.39       30.29      7.72 o 
  -6  16   7        2.60        7.39      4.92 o 
  -5  16   7        2.22       14.44      9.45 o 
  -4  16   7        8.17        2.83      4.39 o 
  -3  16   7        1.00       -0.67      6.11 o 
  -2  16   7       35.06       38.58      9.03 o 
  -1  16   7        3.31       15.35     10.56 o 
   0  16   7        3.87        6.04      3.91 o 
   1  16   7        0.86       -9.05     10.46 o 
   2  16   7       83.55       87.39      9.72 o 
   3  16   7        1.18       -3.95      4.82 o 
   4  16   7       25.67       21.72      5.25 o 
   5  16   7        1.95        5.32      3.76 o 
   6  16   7        4.11       -3.06      9.84 o 
  -7  17   7        0.93        6.61      6.41 o 
  -6  17   7        0.01       -0.84      5.36 o 
  -5  17   7        0.25       -4.42      4.42 o 
  -4  17   7       32.69       33.70      6.89 o 
  -3  17   7       33.72       31.58      6.91 o 
  -2  17   7        6.42        2.63      5.17 o 
  -1  17   7       13.86       31.51     13.38 o 
   0  17   7       45.93       35.00     10.25 o 
   1  17   7        3.12       13.35     10.25 o 
   2  17   7       99.02      106.53     11.78 o 
   3  17   7       37.74       38.78      7.93 o 
   4  17   7       67.33       71.16      8.87 o 
   5  17   7       12.90        2.20      5.65 o 
  -7  18   7        0.14        5.48     10.66 o 
  -6  18   7        1.38        5.46      6.50 o 
  -5  18   7       10.73        8.71      4.59 o 
  -4  18   7       27.70       29.94      5.67 o 
  -3  18   7       80.00       71.16      9.51 o 
  -2  18   7       25.58       39.85      9.99 o 
  -1  18   7       43.30       41.20     12.51 o 
   0  18   7        0.16       -4.64      9.75 o 
   1  18   7       10.58       18.03     11.86 o 
   2  18   7        0.30      -12.93     12.93 o 
   3  18   7      122.80       94.78     10.26 o 
   4  18   7        0.35        7.96      5.44 o 
   5  18   7       11.06       11.22      7.20 o 
  -6  19   7        1.87       -4.20      5.73 o 
  -5  19   7        1.68       13.65      5.92 o 
  -4  19   7        4.53        3.43      6.68 o 
  -3  19   7        9.49       -4.55      6.17 o 
  -2  19   7        0.65       -0.89      5.08 o 
  -1  19   7        3.70       -7.23      7.23 o 
   0  19   7       52.71       52.84     16.69 o 
   1  19   7        0.69       11.09      7.88 o 
   2  19   7       25.58       23.57     12.18 o 
   3  19   7       10.75        5.95      5.66 o 
   4  19   7       22.91       15.88      7.31 o 
  -5  20   7        7.16        2.38      5.09 o 
  -4  20   7        7.22       13.52      5.02 o 
  -3  20   7        5.32       -2.80      6.05 o 
  -2  20   7        0.87        2.94      4.59 o 
  -1  20   7       28.16       23.07      7.77 o 
   0  20   7       14.38       12.66      6.92 o 
   1  20   7       18.24       35.83     13.79 o 
   2  20   7        0.01       -0.51     15.46 o 
   3  20   7       22.33       22.42     10.34 o 
   4  20   7        0.19       -7.36      7.36 o 
  -5  21   7        0.89        7.85      5.52 o 
  -4  21   7        0.52        2.71      5.54 o 
  -3  21   7        2.88       -0.07      6.77 o 
  -2  21   7       11.62        2.48      5.84 o 
  -1  21   7       18.07       21.64      8.13 o 
   0  21   7        3.20        9.36      8.90 o 
   1  21   7       39.06       42.58     18.46 o 
   2  21   7       36.15       29.22      7.65 o 
   3  21   7        5.25        5.71      6.66 o 
  -4  22   7        0.80        6.32      6.80 o 
  -3  22   7        3.38       -3.13      5.41 o 
  -2  22   7        3.74       -7.02      7.02 o 
  -1  22   7        1.64       -0.87      7.24 o 
   0  22   7        4.85        1.86      5.33 o 
   1  22   7        0.94        2.77      5.71 o 
   2  22   7        2.46       -7.20      7.20 o 
  -2  23   7        1.71       -7.35      7.35 o 
  -1  23   7        0.04       -9.92      9.92 o 
   0  23   7        3.02       12.38      6.57 o 
 -10   0   8        8.25       11.68     11.23 o 
  -9   0   8       30.17       40.37     12.90 o 
  -8   0   8      128.60      135.27     20.34 o 
  -7   0   8      419.49      413.83     33.26 o 
  -6   0   8     2435.23     2447.81    105.04 o 
  -5   0   8      289.19      278.34     24.34 o 
  -4   0   8      433.79      335.21     25.22 o 
  -3   0   8     1040.89     1131.50     42.60 o 
  -2   0   8       22.04       32.30      8.67 o 
  -1   0   8       52.97       48.71      9.50 o 
   0   0   8     1271.96     1400.34     44.96 o 
   1   0   8     1441.47     1504.88     45.24 o 
   2   0   8      455.99      490.90     31.16 o 
   3   0   8       20.16       38.45     11.37 o 
   4   0   8       12.81        8.19      5.10 o 
   5   0   8        0.77       -3.53      5.21 o 
   6   0   8        9.10       13.26      6.01 o 
   7   0   8       18.49       14.94      6.69 o 
   8   0   8       18.62       10.80      7.98 o 
 -10   1   8        0.02       -5.24      5.24 o 
  -9   1   8        1.65        8.20      5.65 o 
  -8   1   8        0.28        2.62      5.53 o 
  -7   1   8      273.19      289.76     19.95 o 
  -6   1   8       57.00       61.47      6.34 o 
  -5   1   8       37.14       45.14      7.14 o 
  -4   1   8       76.41       72.92      8.45 o 
  -3   1   8       12.80       10.10      4.34 o 
  -2   1   8       47.82       34.59      5.30 o 
  -1   1   8      248.12      287.76     14.48 o 
   0   1   8      172.16      185.17     17.17 o 
   1   1   8      483.32      480.24     26.27 o 
   2   1   8        7.31        5.40      4.70 o 
   3   1   8        5.68        3.06      5.35 o 
   4   1   8        2.83        5.24      2.50 o 
   5   1   8        0.71        0.64      4.27 o 
   6   1   8       22.99       20.98      4.63 o 
   7   1   8       12.95        8.09      4.22 o 
   8   1   8       29.62       28.83      9.93 o 
 -10   2   8        3.46       21.42      9.29 o 
  -9   2   8        2.16       -4.79      5.97 o 
  -8   2   8       23.75       16.62      7.88 o 
  -7   2   8        0.35        7.23      4.85 o 
  -6   2   8       33.76       32.61      5.52 o 
  -5   2   8        0.71       -2.10      3.47 o 
  -4   2   8       14.76       14.60      5.11 o 
  -3   2   8       53.41       70.39      8.29 o 
  -2   2   8      640.21      611.12     21.23 o 
  -1   2   8      105.97      112.49      9.24 o 
   0   2   8      716.88      782.03     34.78 o 
   1   2   8      516.21      454.14     19.00 o 
   2   2   8      266.35      270.57     12.75 o 
   3   2   8      135.75      124.32      9.31 o 
   4   2   8      192.13      202.36      8.17 o 
   5   2   8       40.37       43.84      6.95 o 
   6   2   8       27.48       26.86      5.40 o 
   7   2   8        3.81       -4.28      4.28 o 
   8   2   8        0.49        4.68     10.25 o 
 -10   3   8        7.15        3.85     12.51 o 
  -9   3   8        4.49       -2.17      5.37 o 
  -8   3   8       18.84       25.81      7.20 o 
  -7   3   8      189.75      182.10     11.93 o 
  -6   3   8       27.03       25.39      3.66 o 
  -5   3   8       51.44       36.46      7.12 o 
  -4   3   8        0.39       -3.07      3.89 o 
  -3   3   8      237.08      237.56     15.59 o 
  -2   3   8      146.15      143.26     11.68 o 
  -1   3   8     1723.24     1812.44     34.95 o 
   0   3   8       51.11       35.53      5.28 o 
   1   3   8      213.24      190.64     12.92 o 
   2   3   8       53.33       47.18      6.04 o 
   3   3   8        0.03        1.74      4.05 o 
   4   3   8      120.85      101.69      7.66 o 
   5   3   8       15.97       28.75      5.10 o 
   6   3   8       68.09       71.67      7.91 o 
   7   3   8       15.90        4.74      4.96 o 
   8   3   8       16.25        0.31      7.56 o 
 -10   4   8        0.03        2.10      5.26 o 
  -9   4   8       17.55       26.41     10.38 o 
  -8   4   8        0.59        2.31      4.70 o 
  -7   4   8       75.24       73.38      7.97 o 
  -6   4   8      714.48      719.37     18.79 o 
  -5   4   8        0.66       -4.02      4.02 o 
  -4   4   8       70.86       67.71      6.98 o 
  -3   4   8       97.62       93.65      9.66 o 
  -2   4   8      293.96      282.39     18.82 o 
  -1   4   8        2.12        0.95      5.28 o 
   0   4   8       24.18       27.19      4.67 o 
   1   4   8      797.42      857.19     22.18 o 
   2   4   8      108.36       84.32      7.64 o 
   3   4   8      245.22      269.21     11.22 o 
   4   4   8        0.45        0.69      3.53 o 
   5   4   8      146.00      147.33     10.09 o 
   6   4   8       93.53       93.06      8.61 o 
   7   4   8        5.94       13.57      6.67 o 
   8   4   8       38.56       55.45     10.27 o 
 -10   5   8        1.57       -2.28      7.30 o 
  -9   5   8       54.99       57.21     11.00 o 
  -8   5   8        8.92        8.40     11.85 o 
  -7   5   8       24.56       32.43      5.81 o 
  -6   5   8        0.17        7.54      4.20 o 
  -5   5   8      238.02      208.90     12.27 o 
  -4   5   8       66.60       62.96      6.95 o 
  -3   5   8        4.59       11.12      4.31 o 
  -2   5   8      759.60      815.12     31.74 o 
  -1   5   8       52.02       53.04      6.70 o 
   0   5   8      365.11      369.36     14.79 o 
   1   5   8       11.58       14.72      3.13 o 
   2   5   8      281.05      284.47     10.83 o 
   3   5   8      321.31      319.50     12.09 o 
   4   5   8       10.74       17.35      4.21 o 
   5   5   8       24.03       26.85      4.97 o 
   6   5   8        1.63        1.37      5.32 o 
   7   5   8       17.66       19.17     10.95 o 
   8   5   8        0.09       -0.40      5.72 o 
 -10   6   8        0.14       -5.93      7.05 o 
  -9   6   8       13.54       14.71      6.49 o 
  -8   6   8       35.07       42.13     13.97 o 
  -7   6   8      131.89      120.89     10.47 o 
  -6   6   8      168.26      160.28      9.83 o 
  -5   6   8       29.37       23.35      4.01 o 
  -4   6   8      204.69      229.04     12.35 o 
  -3   6   8        0.50       -2.27      4.18 o 
  -2   6   8       10.95        9.95      5.58 o 
  -1   6   8      429.78      475.82     26.15 o 
   0   6   8       62.37       62.36      5.49 o 
   1   6   8      175.33      164.32      7.55 o 
   2   6   8       30.93       30.41      4.21 o 
   3   6   8      204.03      197.79      9.60 o 
   4   6   8      156.03      158.69     10.78 o 
   5   6   8      105.76      122.30      9.91 o 
   6   6   8        0.20       -0.89      6.07 o 
   7   6   8        0.44        5.12      6.71 o 
   8   6   8       30.75       29.82      7.80 o 
 -10   7   8        0.02       15.04     10.30 o 
  -9   7   8       12.38       22.59     13.62 o 
  -8   7   8       29.06       32.55      8.04 o 
  -7   7   8       72.21       71.47      8.43 o 
  -6   7   8      155.96      135.68      9.01 o 
  -5   7   8      524.99      544.36     17.19 o 
  -4   7   8        9.20        9.60      3.65 o 
  -3   7   8        0.99        5.97      4.95 o 
  -2   7   8      611.96      620.84     27.51 o 
  -1   7   8        1.68        0.23      5.14 o 
   0   7   8        1.60        2.68      3.07 o 
   1   7   8        1.48        0.95      2.23 o 
   2   7   8       20.01       21.26      2.84 o 
   3   7   8        4.66        1.83      2.99 o 
   4   7   8       19.79       20.34      7.02 o 
   5   7   8       47.92       34.70      6.92 o 
   6   7   8        0.86       14.25      5.86 o 
   7   7   8        0.54       20.45      8.49 o 
 -10   8   8        2.70        3.88      7.00 o 
  -9   8   8       10.32       27.43     18.53 o 
  -8   8   8        9.70       18.15      7.01 o 
  -7   8   8       18.35       14.30      3.84 o 
  -6   8   8       61.81       61.92      6.43 o 
  -5   8   8       27.92       27.24      4.55 o 
  -4   8   8        0.72        2.42      3.80 o 
  -3   8   8      122.03      124.74      7.34 o 
  -2   8   8      291.07      295.98     15.18 o 
  -1   8   8     1166.43     1123.70     26.53 o 
   0   8   8      144.14      162.32      5.88 o 
   1   8   8        4.85        5.24      2.52 o 
   2   8   8      713.76      728.01     16.63 o 
   3   8   8        9.41        5.42      4.17 o 
   4   8   8      113.82      131.05     10.62 o 
   5   8   8       18.31       23.98      5.71 o 
   6   8   8        0.02       -2.36      4.57 o 
   7   8   8        1.57        3.52      5.90 o 
  -9   9   8       39.13       54.87     14.08 o 
  -8   9   8        0.38        3.49      6.54 o 
  -7   9   8       42.65       34.14      5.28 o 
  -6   9   8      145.52      151.09      9.92 o 
  -5   9   8        5.48       -1.54      4.08 o 
  -4   9   8       32.27       27.32      5.38 o 
  -3   9   8       21.10       25.76      3.09 o 
  -2   9   8       58.88       53.74      3.69 o 
  -1   9   8        0.02        5.33      4.24 o 
   0   9   8      252.32      232.17     10.66 o 
   1   9   8       22.43       27.48      5.12 o 
   2   9   8       11.75       18.74      5.41 o 
   3   9   8      406.27      408.79     17.55 o 
   4   9   8       57.37       54.25      7.08 o 
   5   9   8       10.35        7.51      4.62 o 
   6   9   8        1.01        6.99      3.82 o 
   7   9   8        0.37       -1.68      3.67 o 
  -9  10   8        1.68        6.47      8.15 o 
  -8  10   8        3.99        4.50      6.53 o 
  -7  10   8      204.40      192.12     11.82 o 
  -6  10   8       32.69       22.70      4.01 o 
  -5  10   8        2.50        0.48      3.20 o 
  -4  10   8        6.37        7.88      4.02 o 
  -3  10   8       13.39       11.45      4.95 o 
  -2  10   8        3.47        0.41      2.76 o 
  -1  10   8      395.87      372.88     12.62 o 
   0  10   8      147.78      153.72      8.89 o 
   1  10   8      316.78      370.46     16.11 o 
   2  10   8      829.77      879.47     25.65 o 
   3  10   8      179.15      170.79     11.77 o 
   4  10   8        0.60       -0.75      4.08 o 
   5  10   8       46.22       44.79      7.49 o 
   6  10   8        0.00        6.53      4.17 o 
   7  10   8       23.99       19.78      5.63 o 
  -9  11   8        0.35       11.02     11.52 o 
  -8  11   8       24.56       24.17      6.14 o 
  -7  11   8        3.64        7.85      4.04 o 
  -6  11   8        0.39       -0.97      3.91 o 
  -5  11   8      173.91      160.90     10.16 o 
  -4  11   8      971.53     1023.60     27.35 o 
  -3  11   8       69.50       56.80     10.44 o 
  -2  11   8      350.74      331.44     19.45 o 
  -1  11   8      211.88      221.71      9.67 o 
   0  11   8      225.93      239.31     23.92 o 
   1  11   8     1493.21     1509.98     32.14 o 
   2  11   8       24.30       31.88      5.92 o 
   3  11   8       35.38       38.96      6.32 o 
   4  11   8        2.23        0.95      4.74 o 
   5  11   8       32.21       19.68      4.97 o 
   6  11   8       51.41       51.83      7.25 o 
   7  11   8       14.28        8.22      4.81 o 
  -9  12   8       10.52        6.27      9.08 o 
  -8  12   8        8.41        7.01      6.13 o 
  -7  12   8        0.96        6.13      4.08 o 
  -6  12   8       15.11       17.82      4.77 o 
  -5  12   8      180.56      169.60     10.90 o 
  -4  12   8      174.38      179.53     10.66 o 
  -3  12   8      138.65      138.03     11.83 o 
  -2  12   8      261.71      235.59     16.32 o 
  -1  12   8      599.73      626.57     22.07 o 
   0  12   8        0.70       -8.39      8.39 o 
   1  12   8       77.34       63.04      8.51 o 
   2  12   8       19.29       17.65      6.71 o 
   3  12   8       25.32       12.57      4.75 o 
   4  12   8      209.70      220.60     14.38 o 
   5  12   8       12.87       12.25      7.41 o 
   6  12   8       21.55       25.51      5.55 o 
  -8  13   8        0.22       -5.63      5.63 o 
  -7  13   8        3.87       12.18      5.36 o 
  -6  13   8        0.10        0.73      4.36 o 
  -5  13   8      265.53      261.87     13.40 o 
  -4  13   8        3.80       -2.94      4.24 o 
  -3  13   8       50.76       39.06     10.52 o 
  -2  13   8      237.40      252.25     25.79 o 
  -1  13   8     1126.88     1151.48     29.66 o 
   0  13   8      179.29      166.22     21.83 o 
   1  13   8        9.24        0.67      8.93 o 
   2  13   8       23.90       23.84      5.04 o 
   3  13   8        3.73        5.71      4.43 o 
   4  13   8       98.97       91.12      9.64 o 
   5  13   8        6.15        9.86      7.60 o 
   6  13   8       24.48       17.20      5.46 o 
  -8  14   8        6.10        4.17      5.23 o 
  -7  14   8       52.48       64.66      8.80 o 
  -6  14   8       12.76        5.28      7.56 o 
  -5  14   8       30.88       33.70      9.71 o 
  -4  14   8       57.74       58.48     12.90 o 
  -3  14   8        0.01        0.74      8.81 o 
  -2  14   8      191.83      237.10     25.74 o 
  -1  14   8      202.44      228.07     13.37 o 
   0  14   8        5.70       14.44      7.81 o 
   1  14   8      451.39      447.34     21.44 o 
   2  14   8      154.73      156.79     13.80 o 
   3  14   8        1.65       -2.32      4.49 o 
   4  14   8        0.54       -2.86      4.48 o 
   5  14   8       10.34        5.23      5.08 o 
   6  14   8        0.47        0.68      4.60 o 
  -8  15   8        0.02       -1.64      6.67 o 
  -7  15   8        8.92        9.42      5.01 o 
  -6  15   8       24.97       30.74      6.93 o 
  -5  15   8        5.80       12.49      5.41 o 
  -4  15   8      131.96      124.76     11.31 o 
  -3  15   8       48.46       37.86      8.87 o 
  -2  15   8       16.03       13.77      7.63 o 
  -1  15   8      276.31      274.06     27.84 o 
   0  15   8      100.17      111.92     18.65 o 
   1  15   8        0.01        1.87      4.23 o 
   2  15   8       72.46       62.08     12.78 o 
   3  15   8       18.20       21.43      5.54 o 
   4  15   8       11.20       16.65      4.91 o 
   5  15   8        0.13       -1.00      4.31 o 
   6  15   8        8.08       11.90      5.53 o 
  -7  16   8      109.50      119.76     11.95 o 
  -6  16   8       19.66       24.63      5.29 o 
  -5  16   8        5.29       -2.33      5.21 o 
  -4  16   8       14.37       17.10      6.40 o 
  -3  16   8       10.53        5.84      6.48 o 
  -2  16   8        4.19       30.89     11.77 o 
  -1  16   8       42.58       34.24     11.12 o 
   0  16   8       29.86       10.96      8.95 o 
   1  16   8      355.06      328.42     18.74 o 
   2  16   8      125.83      135.10     13.35 o 
   3  16   8       48.65       52.34      9.61 o 
   4  16   8       44.13       46.58      7.44 o 
   5  16   8        0.85        1.67      4.21 o 
  -7  17   8        0.02        4.71      4.70 o 
  -6  17   8       12.02       14.89      5.26 o 
  -5  17   8        3.53       10.17      6.05 o 
  -4  17   8        6.19        3.12      5.91 o 
  -3  17   8      132.89      127.69     14.73 o 
  -2  17   8        1.04       -1.15      7.74 o 
  -1  17   8       27.41       29.47     11.57 o 
   0  17   8        0.77       15.32     11.98 o 
   1  17   8      404.53      412.58     36.46 o 
   2  17   8        4.62        0.28      8.49 o 
   3  17   8       41.29       23.15     10.16 o 
   4  17   8       20.40       19.12      5.88 o 
   5  17   8        1.32        2.00      4.63 o 
  -6  18   8        1.15        4.97      8.02 o 
  -5  18   8        2.05        0.93      5.59 o 
  -4  18   8        1.22       -4.94      5.53 o 
  -3  18   8       21.01       25.80      8.15 o 
  -2  18   8       10.20       16.65      8.22 o 
  -1  18   8        3.61      -10.38     10.53 o 
   0  18   8       10.26       16.06      9.74 o 
   1  18   8       57.01       42.92     15.60 o 
   2  18   8       12.63       28.22     12.22 o 
   3  18   8       12.00       12.84     10.27 o 
   4  18   8       24.28       32.47     10.18 o 
  -6  19   8       15.32       26.61      7.27 o 
  -5  19   8        3.61       -0.08      7.05 o 
  -4  19   8        6.79        1.88      5.57 o 
  -3  19   8       11.44       15.81      7.78 o 
  -2  19   8        6.90       -2.11      9.01 o 
  -1  19   8       19.64       10.58     12.04 o 
   0  19   8        2.65       -7.74      9.60 o 
   1  19   8       78.79      115.96     23.18 o 
   2  19   8       26.58       10.40     13.14 o 
   3  19   8       59.06       50.17     11.44 o 
  -5  20   8        0.60       -3.86      9.52 o 
  -4  20   8       14.97       18.94      6.21 o 
  -3  20   8        1.31       -1.45      7.08 o 
  -2  20   8       17.70        6.88      6.84 o 
  -1  20   8       32.59       48.49     10.28 o 
   0  20   8        0.35        1.84      9.57 o 
   1  20   8       10.76        2.72      7.78 o 
   2  20   8       57.60       73.78     18.38 o 
   3  20   8        1.72        6.46      6.88 o 
  -4  21   8       21.22       19.27      6.95 o 
  -3  21   8        9.02       17.70     12.38 o 
  -2  21   8        6.93        9.90      9.77 o 
  -1  21   8       44.86       68.49     12.79 o 
   0  21   8        5.86        7.89      8.00 o 
   1  21   8        3.95       19.77     13.43 o 
   2  21   8       10.78       12.49      5.83 o 
  -2  22   8        0.37       -2.99     13.33 o 
  -1  22   8        2.61       -2.45      8.14 o 
   0  22   8       61.61       83.45     14.16 o 
 -10   1   9        2.94        8.55      9.05 o 
  -9   1   9       17.36       20.03      6.86 o 
  -8   1   9        0.01        4.58      5.51 o 
  -7   1   9       69.89       59.25      6.75 o 
  -6   1   9       21.41       16.47      4.32 o 
  -5   1   9      444.34      434.74     22.15 o 
  -4   1   9     1061.66     1071.00     32.33 o 
  -3   1   9      110.18      104.36     10.26 o 
  -2   1   9      207.58      219.17     13.86 o 
  -1   1   9       15.08       21.34      4.30 o 
   0   1   9      720.52      732.10     21.31 o 
   1   1   9      197.06      191.19     11.36 o 
   2   1   9        0.83       -0.31      3.35 o 
   3   1   9        3.70        7.63      5.32 o 
   4   1   9        3.01        5.83      4.86 o 
   5   1   9      127.83      126.94      9.67 o 
   6   1   9       91.89       84.95      8.81 o 
   7   1   9        1.15       -2.87      4.40 o 
 -10   2   9        1.25        5.46      6.64 o 
  -9   2   9       12.60       34.76     15.79 o 
  -8   2   9       96.47      116.02     15.66 o 
  -7   2   9      630.33      659.00     22.30 o 
  -6   2   9       37.54       23.99      3.66 o 
  -5   2   9        7.17        8.76      4.87 o 
  -4   2   9      295.12      272.11     16.33 o 
  -3   2   9      553.83      629.20     21.24 o 
  -2   2   9      174.17      169.65     10.18 o 
  -1   2   9      515.03      537.36     17.22 o 
   0   2   9     1109.29     1163.07     26.70 o 
   1   2   9      798.17      774.09     22.34 o 
   2   2   9       48.74       41.48      6.00 o 
   3   2   9      206.15      204.01     12.06 o 
   4   2   9       17.60       24.69      4.77 o 
   5   2   9       49.22       51.96      6.38 o 
   6   2   9       74.23       71.01      8.29 o 
   7   2   9        0.55       -0.69      5.08 o 
 -10   3   9        0.09        3.19      6.06 o 
  -9   3   9       22.01       12.55      6.72 o 
  -8   3   9        0.09       -3.34      5.72 o 
  -7   3   9       34.18       22.82      6.35 o 
  -6   3   9        0.12        2.20      2.46 o 
  -5   3   9      113.71      101.35     10.97 o 
  -4   3   9      423.38      433.55     17.18 o 
  -3   3   9      109.72      117.56      8.99 o 
  -2   3   9      870.15      850.17     22.02 o 
  -1   3   9       37.99       43.61      5.55 o 
   0   3   9      179.63      190.11     10.10 o 
   1   3   9        2.88        3.47      4.13 o 
   2   3   9      131.46      130.08     11.62 o 
   3   3   9        1.40        0.06      4.16 o 
   4   3   9       22.01       12.50      4.62 o 
   5   3   9      109.12       90.08      8.26 o 
   6   3   9       65.38       54.90      7.69 o 
   7   3   9      107.38      120.22     12.63 o 
 -10   4   9        4.60        7.45      7.99 o 
  -9   4   9       12.81       -0.58      6.07 o 
  -8   4   9        6.25        3.47      5.42 o 
  -7   4   9        1.52        4.98      3.92 o 
  -6   4   9      411.57      448.35     13.17 o 
  -5   4   9       24.81       41.78      7.82 o 
  -4   4   9        0.34       -1.97      4.54 o 
  -3   4   9       23.43       14.84      4.08 o 
  -2   4   9       14.85       14.14      5.18 o 
  -1   4   9        4.99        4.62      3.60 o 
   0   4   9       88.16       89.73      6.73 o 
   1   4   9      428.49      426.22     16.80 o 
   2   4   9        5.45        7.55      4.60 o 
   3   4   9      150.94      158.94      9.22 o 
   4   4   9      180.20      174.12     10.07 o 
   5   4   9        1.25        3.40      3.74 o 
   6   4   9       27.87       35.92      7.56 o 
   7   4   9        0.00        5.45      7.26 o 
 -10   5   9       33.10       41.60     10.35 o 
  -9   5   9        1.33       -3.24      6.09 o 
  -8   5   9       46.50       34.26      6.51 o 
  -7   5   9       85.08       80.45     14.40 o 
  -6   5   9        5.89        0.94      4.26 o 
  -5   5   9      107.82      103.69     10.92 o 
  -4   5   9     1527.32     1566.89     32.77 o 
  -3   5   9        2.07        4.17      3.88 o 
  -2   5   9        0.88        6.04     11.00 o 
  -1   5   9       24.19       21.77      5.37 o 
   0   5   9        1.20        1.17      3.40 o 
   1   5   9       87.22       85.62      6.24 o 
   2   5   9       17.38       14.72      4.91 o 
   3   5   9       81.62       72.99      6.52 o 
   4   5   9       10.26       14.24      4.06 o 
   5   5   9        3.05        9.87      5.40 o 
   6   5   9       19.40       21.23      6.48 o 
   7   5   9       38.91       44.73      8.69 o 
 -10   6   9        3.27        0.43     13.18 o 
  -9   6   9       28.36       40.70      9.51 o 
  -8   6   9       11.73       10.94      5.21 o 
  -7   6   9       31.75       29.47      6.06 o 
  -6   6   9      213.10      229.97     12.02 o 
  -5   6   9      390.89      425.03     18.16 o 
  -4   6   9       42.32       28.25      5.85 o 
  -3   6   9       14.08        8.64      3.62 o 
  -2   6   9        1.31        9.43      8.01 o 
  -1   6   9      153.78      148.38     10.68 o 
   0   6   9       26.95       23.09      5.16 o 
   1   6   9       13.54        8.73      3.93 o 
   2   6   9        2.66        0.38      2.89 o 
   3   6   9       26.10       26.95      4.56 o 
   4   6   9       28.27       23.31      4.47 o 
   5   6   9        2.62       13.86      7.08 o 
   6   6   9        0.47        3.28      5.55 o 
   7   6   9        7.38        7.69      5.86 o 
  -9   7   9        7.90       -0.27     18.04 o 
  -8   7   9       31.83       33.95      6.61 o 
  -7   7   9       13.17       11.85      5.64 o 
  -6   7   9       29.30       39.22      5.68 o 
  -5   7   9       52.96       66.10     11.72 o 
  -4   7   9      190.73      212.56     12.63 o 
  -3   7   9       31.80       45.24      6.50 o 
  -2   7   9        1.36       -3.59      4.67 o 
  -1   7   9       67.65       62.91      6.99 o 
   0   7   9      294.83      286.74     10.65 o 
   1   7   9      444.92      467.90     10.83 o 
   2   7   9       74.34       72.76      4.71 o 
   3   7   9      487.83      525.29     15.96 o 
   4   7   9        0.52       -3.50      3.50 o 
   5   7   9       11.67       18.91      8.32 o 
   6   7   9        1.74        3.26      5.24 o 
   7   7   9       52.74       79.51     11.69 o 
  -9   8   9       16.00       20.65      8.75 o 
  -8   8   9       47.08       37.26      6.46 o 
  -7   8   9      116.47       98.55      8.68 o 
  -6   8   9        0.57        1.20      3.64 o 
  -5   8   9      156.48      173.71     12.06 o 
  -4   8   9       18.28       20.63      4.24 o 
  -3   8   9        3.09        3.04      4.00 o 
  -2   8   9        9.49        5.38      5.44 o 
  -1   8   9      183.07      185.03     11.78 o 
   0   8   9       32.17       32.94      4.58 o 
   1   8   9       69.18       63.55      3.97 o 
   2   8   9      129.97      122.60      7.40 o 
   3   8   9       64.34       68.34      9.59 o 
   4   8   9        0.01        0.08      4.98 o 
   5   8   9        3.73        5.35      9.25 o 
   6   8   9       27.21       38.87      7.78 o 
   7   8   9        1.23        3.91      7.75 o 
  -9   9   9       68.32       90.12     18.91 o 
  -8   9   9       51.37       46.24      7.16 o 
  -7   9   9        2.23       -1.63      3.79 o 
  -6   9   9        0.79        7.33      3.91 o 
  -5   9   9        0.16        2.38      3.50 o 
  -4   9   9       39.06       58.91      7.60 o 
  -3   9   9      228.99      226.42     12.63 o 
  -2   9   9      460.27      478.90     44.18 o 
  -1   9   9      503.10      474.38     18.31 o 
   0   9   9      329.41      321.14     11.55 o 
   1   9   9      372.63      364.90     16.30 o 
   2   9   9       56.06       61.84      7.67 o 
   3   9   9        0.11        5.37      5.44 o 
   4   9   9      105.94      104.95     10.37 o 
   5   9   9       11.55        6.42      5.48 o 
   6   9   9        0.02        3.33      6.23 o 
   7   9   9        0.26       -3.10      6.41 o 
  -9  10   9        5.21       -1.32      7.65 o 
  -8  10   9        0.02       -3.66      4.37 o 
  -7  10   9       10.85        8.63      4.96 o 
  -6  10   9       29.12       30.95      5.59 o 
  -5  10   9      199.78      176.23     10.85 o 
  -4  10   9      475.94      440.47     18.35 o 
  -3  10   9       95.20       93.45     10.18 o 
  -2  10   9       65.78       64.99     10.12 o 
  -1  10   9      125.49      134.98     15.10 o 
   0  10   9        8.57       15.40      6.07 o 
   1  10   9        2.10        0.35      4.44 o 
   2  10   9       23.30       24.65      5.59 o 
   3  10   9        8.26        3.67      5.05 o 
   4  10   9        6.94       14.77      5.54 o 
   5  10   9        9.80       11.52      4.63 o 
   6  10   9        2.73        2.40      5.41 o 
  -9  11   9       34.21       42.60     10.75 o 
  -8  11   9       20.85       20.48      5.81 o 
  -7  11   9        7.96        6.34      3.85 o 
  -6  11   9        1.43        3.60      3.99 o 
  -5  11   9        0.68       -0.75      3.49 o 
  -4  11   9       12.05        8.65      3.92 o 
  -3  11   9       15.13       17.55      5.73 o 
  -2  11   9      994.32     1005.94     29.17 o 
  -1  11   9        5.42        8.97      3.55 o 
   0  11   9      146.88      140.81     12.00 o 
   1  11   9      121.19      141.39     11.12 o 
   2  11   9      104.95      102.17      9.78 o 
   3  11   9       25.05       18.30      5.75 o 
   4  11   9       13.00       10.98      5.07 o 
   5  11   9        4.68        5.66      4.74 o 
   6  11   9       23.84       12.46      5.26 o 
  -8  12   9       24.91       35.34      6.65 o 
  -7  12   9       55.14       58.67      7.24 o 
  -6  12   9       69.25       76.66      8.06 o 
  -5  12   9      110.28      105.07     10.40 o 
  -4  12   9       71.71       65.03      7.68 o 
  -3  12   9      265.94      259.09     16.34 o 
  -2  12   9        8.08       11.93      4.34 o 
  -1  12   9       66.50       75.19     16.00 o 
   0  12   9       20.76       13.00     10.41 o 
   1  12   9        4.55        0.29      6.19 o 
   2  12   9        4.62        9.04      4.75 o 
   3  12   9       12.00       12.19      4.91 o 
   4  12   9      129.32      144.25     12.13 o 
   5  12   9        1.66       -3.19      5.32 o 
   6  12   9       13.05        3.63      4.76 o 
  -8  13   9        0.04        6.98      6.02 o 
  -7  13   9       20.33       20.86      5.96 o 
  -6  13   9        0.16       -2.16      4.16 o 
  -5  13   9        2.56       10.07      4.18 o 
  -4  13   9       38.66       34.02      4.91 o 
  -3  13   9       19.79       13.27      5.15 o 
  -2  13   9      364.79      388.83     33.11 o 
  -1  13   9      270.10      270.27     27.48 o 
   0  13   9        1.72       -1.19      8.10 o 
   1  13   9       23.27       14.80      6.12 o 
   2  13   9      221.37      217.82     14.13 o 
   3  13   9       80.89       76.98     12.54 o 
   4  13   9      118.70      114.87     11.08 o 
   5  13   9       31.46       13.95      6.03 o 
   6  13   9        2.61       -4.87      4.87 o 
  -8  14   9       15.50       13.45     11.21 o 
  -7  14   9       66.86       73.90     11.99 o 
  -6  14   9       40.05       50.75     10.73 o 
  -5  14   9       36.10       34.30      8.12 o 
  -4  14   9       12.74        3.18      5.55 o 
  -3  14   9      254.38      251.87     28.14 o 
  -2  14   9      398.28      449.90     36.56 o 
  -1  14   9      341.15      307.08     29.15 o 
   0  14   9       34.77       34.18     11.88 o 
   1  14   9      163.90      167.10     14.15 o 
   2  14   9       34.88       43.57      7.43 o 
   3  14   9       68.35       76.07      8.94 o 
   4  14   9        0.01        7.96      4.63 o 
   5  14   9       19.63       13.43      5.31 o 
  -7  15   9        2.45       14.17      5.91 o 
  -6  15   9        7.71       16.69      5.76 o 
  -5  15   9        0.32        7.19      8.72 o 
  -4  15   9      358.73      361.20     19.76 o 
  -3  15   9       52.52       46.38     16.03 o 
  -2  15   9      112.19      123.30     21.08 o 
  -1  15   9      134.56      132.32     20.96 o 
   0  15   9       29.51       17.56      8.56 o 
   1  15   9       23.05       24.76      6.27 o 
   2  15   9        0.01        6.52      4.96 o 
   3  15   9        8.77       11.65      4.66 o 
   4  15   9        2.40        6.71     10.68 o 
   5  15   9        0.27       -1.90      4.32 o 
  -7  16   9       38.72       48.27     10.06 o 
  -6  16   9        3.16        7.08      5.46 o 
  -5  16   9       60.29       78.65      9.69 o 
  -4  16   9        9.44       14.05      5.84 o 
  -3  16   9       77.02       67.44     16.81 o 
  -2  16   9       23.11       38.00     12.28 o 
  -1  16   9        0.91        9.27     10.77 o 
   0  16   9      152.69      126.61     21.89 o 
   1  16   9       82.37      102.98     19.96 o 
   2  16   9       51.38       54.04     13.29 o 
   3  16   9        0.48        1.31      5.29 o 
   4  16   9       14.88       23.23      6.69 o 
  -6  17   9        0.22        0.06      5.01 o 
  -5  17   9        2.65        0.70      5.46 o 
  -4  17   9        1.14        2.23      5.34 o 
  -3  17   9       31.21       47.67     10.44 o 
  -2  17   9       49.83       33.64     12.07 o 
  -1  17   9        0.13       -6.52      9.34 o 
   0  17   9        4.37       -1.50      8.54 o 
   1  17   9        4.41       26.31     10.64 o 
   2  17   9       13.14        1.94      8.77 o 
   3  17   9       28.82       31.16     11.84 o 
   4  17   9        0.02        3.41      9.48 o 
  -6  18   9       19.95       25.07      7.99 o 
  -5  18   9       10.77        4.11      6.65 o 
  -4  18   9        1.01        4.91      7.09 o 
  -3  18   9        0.09        0.81      8.62 o 
  -2  18   9        7.91       11.67     10.14 o 
  -1  18   9        6.38        7.99     12.02 o 
   0  18   9       19.94       22.79     13.38 o 
   1  18   9       49.38       60.08     15.58 o 
   2  18   9       75.68       92.10     19.47 o 
   3  18   9        0.05       16.74     11.91 o 
  -5  19   9       28.72       32.40      7.70 o 
  -4  19   9       13.63        1.13      5.55 o 
  -3  19   9       31.62       35.59     21.04 o 
  -2  19   9        9.34       11.17      6.00 o 
  -1  19   9        5.19       17.29      8.39 o 
   0  19   9        0.29      -13.97     13.97 o 
   1  19   9       36.21       31.03     10.82 o 
   2  19   9        0.69        8.58      9.72 o 
   3  19   9        0.00       16.82     13.00 o 
  -4  20   9        2.29       -0.78      6.14 o 
  -3  20   9        3.53        9.02     10.68 o 
  -2  20   9        2.04       -2.81     10.88 o 
  -1  20   9       11.53       15.44     10.16 o 
   0  20   9       30.23       51.72     15.32 o 
   1  20   9        2.02       -3.50      9.03 o 
   2  20   9       15.00       10.99      9.74 o 
  -3  21   9       11.68       19.15      9.47 o 
  -2  21   9        2.02        0.94      7.08 o 
  -1  21   9       11.71       -8.35      8.35 o 
   0  21   9        1.17      -18.57     18.57 o 
 -10   0  10       11.76       33.12     14.11 o 
  -9   0  10        0.10        8.18      5.82 o 
  -8   0  10      105.27      156.32     23.90 o 
  -7   0  10      124.38      131.29     20.80 o 
  -6   0  10       78.17       58.61     13.68 o 
  -5   0  10      116.80      102.02     16.40 o 
  -4   0  10      325.11      266.31     24.43 o 
  -3   0  10        1.98       11.75      6.99 o 
  -2   0  10      324.78      349.93     25.97 o 
  -1   0  10        1.59        8.45      5.47 o 
   0   0  10     1463.71     1478.75     56.31 o 
   1   0  10      796.51      799.75     43.09 o 
   2   0  10       30.26       60.12     14.36 o 
   3   0  10        3.70        7.89      8.19 o 
   4   0  10       28.88        8.16     10.58 o 
   5   0  10       27.58       37.32     15.22 o 
   6   0  10       35.28       35.05      9.03 o 
   7   0  10       27.07       24.07      8.30 o 
 -10   1  10       26.59       24.47     22.48 o 
  -9   1  10        1.14        3.35      5.78 o 
  -8   1  10        0.53        2.92      5.35 o 
  -7   1  10        8.82        1.59      4.03 o 
  -6   1  10        0.07        1.22      6.60 o 
  -5   1  10       27.01       34.84      7.72 o 
  -4   1  10        0.57        8.30      4.65 o 
  -3   1  10       43.53       52.35      8.30 o 
  -2   1  10        2.59       -2.16      9.39 o 
  -1   1  10       76.48       75.54      7.60 o 
   0   1  10       97.78      114.73      9.85 o 
   1   1  10        7.45        6.93      4.30 o 
   2   1  10        9.86        6.52      6.79 o 
   3   1  10        0.49       11.81      7.36 o 
   4   1  10        0.85       -0.46      4.66 o 
   5   1  10       24.37       22.33      5.08 o 
   6   1  10        0.27       -2.37      4.18 o 
   7   1  10       12.13       12.15      7.29 o 
 -10   2  10       28.07       63.81     12.30 o 
  -9   2  10        3.75        2.02      7.00 o 
  -8   2  10       99.39       76.81     11.91 o 
  -7   2  10       92.94      105.72      9.61 o 
  -6   2  10      120.13      133.26     17.60 o 
  -5   2  10        2.61        2.19      4.76 o 
  -4   2  10      293.99      254.55     16.71 o 
  -3   2  10      255.32      243.86     15.58 o 
  -2   2  10      111.33      115.20      8.82 o 
  -1   2  10      126.70      121.19      8.26 o 
   0   2  10       25.64       31.57      4.87 o 
   1   2  10        0.16        2.82      4.63 o 
   2   2  10       25.70       29.07      5.67 o 
   3   2  10       72.77       60.97      7.67 o 
   4   2  10       28.15       29.93      5.56 o 
   5   2  10       12.85       16.58      4.60 o 
   6   2  10        8.28        4.99      4.85 o 
   7   2  10        0.35       -3.73      4.38 o 
 -10   3  10       24.78       33.10     10.95 o 
  -9   3  10        0.61       -6.31      6.31 o 
  -8   3  10        3.16        2.78      3.61 o 
  -7   3  10        0.23        3.71      3.91 o 
  -6   3  10      180.87      181.89     15.82 o 
  -5   3  10       23.66       26.97      6.68 o 
  -4   3  10       14.85       19.04      6.61 o 
  -3   3  10       48.38       47.98      8.02 o 
  -2   3  10       65.01       64.61      7.17 o 
  -1   3  10      134.07      133.74      8.24 o 
   0   3  10      378.02      417.39     14.01 o 
   1   3  10      427.73      410.70     17.57 o 
   2   3  10      105.51      103.64      9.29 o 
   3   3  10       35.80       36.62      5.26 o 
   4   3  10        0.84        4.75      3.85 o 
   5   3  10        0.91        3.84      4.32 o 
   6   3  10        0.14        1.01      4.81 o 
   7   3  10        0.03        3.30      6.48 o 
  -9   4  10        0.01       -2.09      5.14 o 
  -8   4  10        9.92        3.58      4.44 o 
  -7   4  10       17.10        8.42      3.99 o 
  -6   4  10       80.87       96.46      9.40 o 
  -5   4  10       51.26       78.11     14.47 o 
  -4   4  10      392.37      387.64     17.14 o 
  -3   4  10      268.63      239.18     13.06 o 
  -2   4  10       77.83       76.89      7.95 o 
  -1   4  10       11.90       12.04      4.09 o 
   0   4  10      495.60      479.91     15.02 o 
   1   4  10       89.70       95.20      9.31 o 
   2   4  10       67.94       72.56      8.29 o 
   3   4  10       77.20       84.78      7.23 o 
   4   4  10      133.60      117.73      8.70 o 
   5   4  10       21.15       23.48      5.26 o 
   6   4  10       13.02       16.29      5.11 o 
   7   4  10        9.64        5.62      5.52 o 
  -9   5  10       30.72       49.62     10.95 o 
  -8   5  10       12.52       11.37      4.23 o 
  -7   5  10        7.13        2.33      3.66 o 
  -6   5  10        1.79       -4.12      4.74 o 
  -5   5  10       58.93       45.94      8.33 o 
  -4   5  10       38.51       37.21      7.25 o 
  -3   5  10     1050.25     1089.73     27.60 o 
  -2   5  10       50.13       46.55      7.44 o 
  -1   5  10       96.45       94.39      7.91 o 
   0   5  10     2062.50     2082.23     30.79 o 
   1   5  10      109.04      120.81      7.77 o 
   2   5  10        1.29        2.91      5.30 o 
   3   5  10      146.21      150.12      9.34 o 
   4   5  10        0.01        2.04      3.60 o 
   5   5  10       12.23       18.95      5.72 o 
   6   5  10       22.09       21.63     11.71 o 
   7   5  10        2.18        5.07      7.00 o 
  -9   6  10        8.84       10.48     15.33 o 
  -8   6  10       22.31       21.40      6.27 o 
  -7   6  10        8.77        7.54      3.82 o 
  -6   6  10       71.91       64.04      6.85 o 
  -5   6  10       84.29       74.07      8.70 o 
  -4   6  10      157.53      178.06     11.89 o 
  -3   6  10      117.48      124.66     10.02 o 
  -2   6  10        2.75        0.13      4.47 o 
  -1   6  10       16.13       19.76      4.27 o 
   0   6  10        1.52        6.11      3.87 o 
   1   6  10      501.89      524.63     15.17 o 
   2   6  10      545.63      511.21     15.92 o 
   3   6  10        9.08       11.54      7.40 o 
   4   6  10       15.02       14.87      4.09 o 
   5   6  10       84.83       89.24     12.67 o 
   6   6  10        2.33       -5.17      5.96 o 
  -9   7  10       11.72        6.33      6.97 o 
  -8   7  10        4.19        5.63      4.55 o 
  -7   7  10        0.07        1.49      4.07 o 
  -6   7  10       30.06       30.66      5.43 o 
  -5   7  10      194.10      192.95     20.41 o 
  -4   7  10        1.06        0.96      4.43 o 
  -3   7  10       75.65       93.11      8.90 o 
  -2   7  10       57.87       62.28      8.29 o 
  -1   7  10       89.10       83.54      7.21 o 
   0   7  10      126.26      129.61      7.92 o 
   1   7  10      289.07      275.92     10.85 o 
   2   7  10       22.55       22.50      4.20 o 
   3   7  10       31.89       33.85      6.01 o 
   4   7  10       33.29       37.71      9.05 o 
   5   7  10        3.69       11.40      7.80 o 
   6   7  10       20.15       18.57      5.70 o 
  -9   8  10        0.10        9.68      6.96 o 
  -8   8  10        0.39       -0.33      4.38 o 
  -7   8  10        5.38        9.82      4.10 o 
  -6   8  10       56.35       53.25      6.27 o 
  -5   8  10      100.83      103.97      9.84 o 
  -4   8  10       21.07       20.80      4.99 o 
  -3   8  10       48.16       51.29      6.88 o 
  -2   8  10       25.18       19.26      7.94 o 
  -1   8  10        0.00       -0.76      2.71 o 
   0   8  10       53.23       50.92      5.32 o 
   1   8  10      102.90      113.02     10.14 o 
   2   8  10      248.14      273.91     15.41 o 
   3   8  10       64.21       53.77      7.81 o 
   4   8  10        0.01       -5.28      5.28 o 
   5   8  10       40.54       52.55     11.22 o 
   6   8  10       34.73       35.93      7.37 o 
  -9   9  10        0.41        3.73      6.95 o 
  -8   9  10       19.00       20.34      5.97 o 
  -7   9  10       32.80       41.94      6.27 o 
  -6   9  10       40.04       34.77      5.58 o 
  -5   9  10       54.00       41.60      7.36 o 
  -4   9  10        8.53        1.93      3.35 o 
  -3   9  10       84.21       81.13      8.48 o 
  -2   9  10       27.75       22.26      5.61 o 
  -1   9  10       50.65       47.25      7.67 o 
   0   9  10      237.08      224.19     16.71 o 
   1   9  10        2.21       -3.14      4.99 o 
   2   9  10       94.26       93.34      9.59 o 
   3   9  10        5.05        3.92      4.77 o 
   4   9  10        0.05        4.30      7.00 o 
   5   9  10       50.19       52.49     10.44 o 
   6   9  10        1.19        5.55      5.59 o 
  -9  10  10       78.08       92.32     18.40 o 
  -8  10  10        0.33        1.64      5.31 o 
  -7  10  10       26.16       40.58      6.23 o 
  -6  10  10      118.00      129.71      9.97 o 
  -5  10  10       19.05       18.20      5.15 o 
  -4  10  10       50.74       61.46      7.53 o 
  -3  10  10       21.48       16.48      6.33 o 
  -2  10  10      149.36      167.63     12.68 o 
  -1  10  10       14.30       16.72      3.85 o 
   0  10  10        4.09        2.19     10.09 o 
   1  10  10        8.28        2.09      4.36 o 
   2  10  10        9.83        8.72      5.68 o 
   3  10  10      130.26      149.13     12.31 o 
   4  10  10       81.12       95.90     10.22 o 
   5  10  10        0.54        9.97      6.73 o 
   6  10  10        4.31        5.11      6.41 o 
  -8  11  10        0.59        6.10      4.51 o 
  -7  11  10       24.74       15.47      4.33 o 
  -6  11  10       73.50       73.22      7.88 o 
  -5  11  10        1.68        0.94      3.41 o 
  -4  11  10       69.52       66.33      7.84 o 
  -3  11  10       88.06       93.73     10.56 o 
  -2  11  10      813.77      874.83     44.45 o 
  -1  11  10      161.13      153.20     13.00 o 
   0  11  10        6.79       12.42      6.18 o 
   1  11  10       82.12       72.05     10.24 o 
   2  11  10       63.25       69.16      9.42 o 
   3  11  10       29.15       28.60      5.77 o 
   4  11  10       25.66       13.56      7.43 o 
   5  11  10        7.12       19.75     16.80 o 
   6  11  10        3.58        9.29      5.89 o 
  -8  12  10       94.27       88.66      9.14 o 
  -7  12  10        8.02        6.37      3.65 o 
  -6  12  10       36.57       41.69      5.74 o 
  -5  12  10        3.46        2.36      3.85 o 
  -4  12  10       34.63       38.98      8.62 o 
  -3  12  10      235.80      255.27     16.77 o 
  -2  12  10       74.71       76.47     15.81 o 
  -1  12  10      359.46      333.81     31.11 o 
   0  12  10      172.37      175.39     14.37 o 
   1  12  10      476.50      481.21     24.12 o 
   2  12  10       26.41       21.65      5.29 o 
   3  12  10       17.79       13.09      4.30 o 
   4  12  10       55.43       66.28      8.73 o 
   5  12  10        0.00       23.61      9.81 o 
  -8  13  10        0.42        7.07      5.38 o 
  -7  13  10       99.93      105.04      9.89 o 
  -6  13  10        0.05        5.61      7.28 o 
  -5  13  10       20.29       10.69      4.35 o 
  -4  13  10        0.03       -3.64      3.66 o 
  -3  13  10       19.73       24.80     11.40 o 
  -2  13  10       40.31       32.96     11.77 o 
  -1  13  10        3.44       12.50     10.28 o 
   0  13  10        0.71       10.08      8.58 o 
   1  13  10      110.50      100.57     12.21 o 
   2  13  10        4.30        6.71      5.92 o 
   3  13  10        5.11        0.56      6.00 o 
   4  13  10        0.13        0.75      5.52 o 
   5  13  10        8.97        3.66      7.77 o 
  -7  14  10        2.67        0.23      6.01 o 
  -6  14  10        0.45       -1.32      6.65 o 
  -5  14  10       75.12       64.93      6.83 o 
  -4  14  10        0.51       -2.48      4.20 o 
  -3  14  10       88.23       92.04     18.48 o 
  -2  14  10       82.56       80.63     17.83 o 
  -1  14  10        2.79       -5.40     10.68 o 
   0  14  10       18.02       17.82      8.30 o 
   1  14  10       58.65       49.68      8.48 o 
   2  14  10        0.51        2.48     12.02 o 
   3  14  10       60.08       58.85      8.86 o 
   4  14  10        9.35       -0.97      5.52 o 
   5  14  10        0.51        4.80      6.36 o 
  -7  15  10       87.24      123.32     12.72 o 
  -6  15  10        0.33        2.56      5.40 o 
  -5  15  10       64.92       60.37      9.35 o 
  -4  15  10       10.07       17.59      5.77 o 
  -3  15  10       25.88       20.83     11.53 o 
  -2  15  10      424.07      458.82     39.19 o 
  -1  15  10        1.80       18.47     11.35 o 
   0  15  10        7.74       38.30     14.18 o 
   1  15  10        2.90        6.26     10.69 o 
   2  15  10        2.46        4.43      6.02 o 
   3  15  10       14.37        5.25      5.16 o 
   4  15  10        7.01        9.85      5.58 o 
  -6  16  10        1.52        1.85      6.42 o 
  -5  16  10       29.22       44.02      8.80 o 
  -4  16  10        0.68       -4.39      5.19 o 
  -3  16  10        4.24       -2.94      7.83 o 
  -2  16  10        3.58        7.98     11.41 o 
  -1  16  10       28.40       45.67     14.42 o 
   0  16  10       13.43       20.45     10.75 o 
   1  16  10        5.95       -5.23      8.95 o 
   2  16  10        5.13       -0.68      8.99 o 
   3  16  10       14.79       26.91     11.07 o 
   4  16  10        6.63        3.33      5.49 o 
  -6  17  10       12.98       16.07      6.76 o 
  -5  17  10       24.16       19.97     10.28 o 
  -4  17  10       80.60       90.68     11.18 o 
  -3  17  10        2.76       -0.16      8.22 o 
  -2  17  10        0.13        4.78      9.28 o 
  -1  17  10        8.61       31.35     11.44 o 
   0  17  10        8.79       13.07     10.99 o 
   1  17  10       70.82       86.48     19.33 o 
   2  17  10        2.07       -9.19     12.02 o 
   3  17  10       16.07        8.08      8.92 o 
  -5  18  10        0.55        2.28      8.59 o 
  -4  18  10        1.48        0.08      5.25 o 
  -3  18  10        1.56        0.35      9.83 o 
  -2  18  10        0.52        3.78      7.84 o 
  -1  18  10        9.60       23.11     11.03 o 
   0  18  10        8.73        2.52     11.17 o 
   1  18  10       16.41       13.87     13.55 o 
   2  18  10        1.67       -2.22     10.56 o 
  -4  19  10        0.32       10.50      5.87 o 
  -3  19  10        2.62       -2.29     10.62 o 
  -2  19  10        0.26        7.13     11.93 o 
  -1  19  10        0.65       -5.90     12.80 o 
   0  19  10        0.40        8.28     10.40 o 
   1  19  10       32.52       19.04     11.63 o 
  -3  20  10       16.48       18.53      7.50 o 
  -2  20  10       46.08       43.43     28.81 o 
  -1  20  10       14.75       30.07     13.78 o 
   0  20  10        1.25       42.67     16.38 o 
  -9   1  11       68.62       75.89     13.04 o 
  -8   1  11        8.83        6.82      5.30 o 
  -7   1  11       24.03       22.19      5.30 o 
  -6   1  11       53.02       48.31     14.70 o 
  -5   1  11       11.03       13.99      5.16 o 
  -4   1  11       42.06       24.75     10.84 o 
  -3   1  11       51.80       65.91      9.75 o 
  -2   1  11       51.65       55.98      7.97 o 
  -1   1  11        2.18        0.53      3.85 o 
   0   1  11       60.24       47.39     15.65 o 
   1   1  11        0.42        9.48      6.63 o 
   2   1  11       13.04       13.22     13.20 o 
   3   1  11        1.98        4.88      6.30 o 
   4   1  11       27.18       24.75      7.42 o 
   5   1  11        3.69        0.73      4.29 o 
   6   1  11        5.66       10.58      4.35 o 
  -9   2  11        2.70        3.28     13.33 o 
  -8   2  11        9.67       11.43      7.05 o 
  -7   2  11      246.04      234.77     14.51 o 
  -6   2  11      401.47      468.66     25.88 o 
  -5   2  11      441.47      449.75     23.91 o 
  -4   2  11      168.17      150.10     13.93 o 
  -3   2  11      111.49      113.78     11.62 o 
  -2   2  11       29.47       32.48      7.51 o 
  -1   2  11       11.65       12.66      5.08 o 
   0   2  11       39.55       42.92      5.79 o 
   1   2  11       54.65       61.28     14.06 o 
   2   2  11       12.16       19.13      4.93 o 
   3   2  11       49.66       59.85     20.74 o 
   4   2  11        4.92        8.36      4.87 o 
   5   2  11        0.27       -4.02      4.02 o 
   6   2  11        6.09        2.52      4.56 o 
  -9   3  11       23.37       31.77      8.78 o 
  -8   3  11       10.17       11.14      5.77 o 
  -7   3  11       27.91       11.35      4.75 o 
  -6   3  11       10.04       15.99      6.80 o 
  -5   3  11        0.25       -1.47      5.07 o 
  -4   3  11       22.00       19.51     14.50 o 
  -3   3  11      154.42      151.62     11.11 o 
  -2   3  11        7.91        8.71      4.59 o 
  -1   3  11       20.89       17.13      5.01 o 
   0   3  11        0.26       -1.11      3.64 o 
   1   3  11       32.18       44.83     12.40 o 
   2   3  11        9.63        8.32      4.43 o 
   3   3  11      156.15      146.10     11.80 o 
   4   3  11       71.16       82.43     11.15 o 
   5   3  11        0.91        2.17      3.94 o 
   6   3  11       20.26       23.24      6.43 o 
  -9   4  11        6.81       -4.62     12.53 o 
  -8   4  11        0.86        0.27      4.67 o 
  -7   4  11       16.39       23.86      6.90 o 
  -6   4  11       14.08       22.36      7.08 o 
  -5   4  11       75.22       65.36      9.91 o 
  -4   4  11      596.17      608.39     22.19 o 
  -3   4  11        5.86        5.88      3.72 o 
  -2   4  11      111.65      115.83      9.33 o 
  -1   4  11      315.42      324.87     18.42 o 
   0   4  11        5.21        8.29      3.66 o 
   1   4  11      100.04      103.16      8.56 o 
   2   4  11      108.55      105.73      9.95 o 
   3   4  11       71.87       78.02      9.05 o 
   4   4  11        1.50       12.52      5.23 o 
   5   4  11        6.39        2.34      4.04 o 
   6   4  11       49.70       49.08     11.31 o 
  -9   5  11       12.22       12.27     10.09 o 
  -8   5  11       26.42       19.74      8.83 o 
  -7   5  11        7.45        7.03      4.84 o 
  -6   5  11        9.97       24.40      7.36 o 
  -5   5  11       64.76       60.37      7.86 o 
  -4   5  11       50.43       64.65      8.21 o 
  -3   5  11        2.10        0.86      4.63 o 
  -2   5  11      132.29      135.24     12.86 o 
  -1   5  11      309.10      294.61     14.10 o 
   0   5  11       64.81       75.67      6.85 o 
   1   5  11      313.60      293.69     12.48 o 
   2   5  11      105.45      111.33     10.34 o 
   3   5  11       24.82       21.69      4.82 o 
   4   5  11       33.49       38.48      7.10 o 
   5   5  11        0.59        6.53      6.15 o 
   6   5  11        0.42        0.67      6.29 o 
  -9   6  11        4.05       10.88      5.90 o 
  -8   6  11        0.18       -5.59      5.59 o 
  -7   6  11        3.14        8.90      4.91 o 
  -6   6  11        5.42       -0.09     11.39 o 
  -5   6  11        1.30        3.42      5.06 o 
  -4   6  11      377.40      395.24     18.35 o 
  -3   6  11       90.27       91.12      8.74 o 
  -2   6  11        5.74       12.54      4.77 o 
  -1   6  11      255.26      287.69     13.65 o 
   0   6  11      159.53      145.84      8.93 o 
   1   6  11        7.19        8.16      3.78 o 
   2   6  11       15.76       23.18      5.77 o 
   3   6  11       20.26       12.40      5.07 o 
   4   6  11        3.05       -0.94      6.47 o 
   5   6  11        4.51        8.14     13.12 o 
   6   6  11        1.86        8.12      5.98 o 
  -9   7  11        2.42        6.15      5.38 o 
  -8   7  11       12.77       12.16      9.24 o 
  -7   7  11       15.27       17.37      5.62 o 
  -6   7  11        3.35       -4.15      4.27 o 
  -5   7  11       38.45       34.34      6.49 o 
  -4   7  11      155.61      155.84     11.99 o 
  -3   7  11      230.11      216.57     13.29 o 
  -2   7  11       48.88       42.46      7.55 o 
  -1   7  11       64.99       59.60      6.76 o 
   0   7  11      329.71      341.77     13.16 o 
   1   7  11      461.27      476.82     20.52 o 
   2   7  11       53.02       33.01      6.04 o 
   3   7  11       39.59       28.25      6.67 o 
   4   7  11       41.67       47.40     10.22 o 
   5   7  11       54.28       68.73     19.16 o 
   6   7  11        0.56        0.49      7.25 o 
  -9   8  11        3.00        0.18      5.72 o 
  -8   8  11       37.65       30.16      6.17 o 
  -7   8  11       40.39       41.12      7.66 o 
  -6   8  11       54.97       41.86      6.31 o 
  -5   8  11        6.88        9.36      5.13 o 
  -4   8  11       13.87       13.40      4.76 o 
  -3   8  11       33.37       33.90      6.66 o 
  -2   8  11        2.13        1.59      5.51 o 
  -1   8  11       14.96       20.11      4.50 o 
   0   8  11      294.78      295.18     18.83 o 
   1   8  11       20.02       16.78      6.67 o 
   2   8  11       21.10       22.30      5.26 o 
   3   8  11        0.12       -2.25      5.04 o 
   4   8  11        4.33        5.65      5.54 o 
   5   8  11        0.04       12.05     14.97 o 
  -8   9  11        0.10       -8.29      8.29 o 
  -7   9  11       12.81       13.84      5.75 o 
  -6   9  11       15.95       17.00      4.38 o 
  -5   9  11        1.82        4.91      4.96 o 
  -4   9  11       96.26       93.19      9.14 o 
  -3   9  11       26.70       25.72      6.05 o 
  -2   9  11       16.52       13.23      8.32 o 
  -1   9  11      269.94      249.17     17.21 o 
   0   9  11       29.95       23.57      6.68 o 
   1   9  11        0.96        1.84      4.72 o 
   2   9  11      332.21      319.43     17.16 o 
   3   9  11        0.36       -0.79      4.83 o 
   4   9  11        2.08        3.35      5.02 o 
   5   9  11       10.84       12.37     14.26 o 
  -8  10  11        0.26       -5.42      5.42 o 
  -7  10  11       23.93       19.49      4.55 o 
  -6  10  11        1.83        3.76      4.57 o 
  -5  10  11       78.80       79.44      8.96 o 
  -4  10  11       18.87       17.71      5.65 o 
  -3  10  11       56.77       51.11      7.20 o 
  -2  10  11      622.00      626.83     24.68 o 
  -1  10  11       59.74       72.18      9.84 o 
   0  10  11        1.59       12.94      8.38 o 
   1  10  11        0.31        0.16      4.14 o 
   2  10  11       22.57       16.24      5.17 o 
   3  10  11        0.76        0.10      5.05 o 
   4  10  11       30.30       20.36      6.04 o 
   5  10  11       16.79       32.54     10.43 o 
  -8  11  11        9.60       14.15      4.90 o 
  -7  11  11        0.13       -2.77      4.36 o 
  -6  11  11        0.72        4.04      4.52 o 
  -5  11  11       11.52       14.95      5.14 o 
  -4  11  11       15.99       16.83      6.24 o 
  -3  11  11        1.69       -5.46      6.77 o 
  -2  11  11        0.00       11.89      9.38 o 
  -1  11  11       69.21       52.31      8.43 o 
   0  11  11      293.61      315.76     20.21 o 
   1  11  11        6.58       10.36      5.86 o 
   2  11  11        0.14        6.63      7.53 o 
   3  11  11       32.00       15.73      5.74 o 
   4  11  11       30.08       28.60      6.28 o 
   5  11  11        6.06        8.16      7.93 o 
  -8  12  11        3.08        2.77      4.54 o 
  -7  12  11        0.00       -2.13      4.68 o 
  -6  12  11        2.54        3.63      4.09 o 
  -5  12  11       65.31       61.13      7.60 o 
  -4  12  11        0.11        1.06      3.84 o 
  -3  12  11       47.00       37.35     13.49 o 
  -2  12  11       82.61       94.47     20.60 o 
  -1  12  11       10.43       12.24      9.22 o 
   0  12  11       15.17       13.14     16.16 o 
   1  12  11        0.63       11.11     20.50 o 
   2  12  11       18.94       18.77      7.19 o 
   3  12  11        2.00        4.82      5.22 o 
   4  12  11        1.17        7.95      5.38 o 
  -7  13  11       10.41        7.54      6.24 o 
  -6  13  11        4.57        2.37      4.73 o 
  -5  13  11       43.65       47.95      8.87 o 
  -4  13  11       26.40       18.45      7.38 o 
  -3  13  11      199.91      217.74     26.37 o 
  -2  13  11        0.04       12.91     12.44 o 
  -1  13  11       75.46       80.77     20.31 o 
   0  13  11       31.97       33.57      7.52 o 
   1  13  11       57.37       69.66     10.71 o 
   2  13  11       11.93       19.06      5.77 o 
   3  13  11        2.57       -3.11      5.00 o 
   4  13  11       53.23       67.01     10.13 o 
  -7  14  11        1.50        5.74      4.75 o 
  -6  14  11        4.59        6.25      4.58 o 
  -5  14  11        5.25       14.12      5.93 o 
  -4  14  11       34.57       56.62     11.81 o 
  -3  14  11       39.21       33.65     14.31 o 
  -2  14  11       50.07       67.46     16.35 o 
  -1  14  11      126.41      141.19     22.36 o 
   0  14  11       21.75       18.27      6.47 o 
   1  14  11        5.06        1.38      5.54 o 
   2  14  11        1.58       20.79      7.69 o 
   3  14  11       27.82       25.27      9.45 o 
   4  14  11        0.24       -1.67      5.85 o 
  -6  15  11        4.28        1.93      6.16 o 
  -5  15  11        4.53        4.93      6.56 o 
  -4  15  11       11.90       15.74      9.11 o 
  -3  15  11       28.64       36.69     15.28 o 
  -2  15  11      189.27      174.55     24.54 o 
  -1  15  11        4.99       11.49      7.73 o 
   0  15  11       40.88       38.90     13.00 o 
   1  15  11       63.15       64.23     17.40 o 
   2  15  11       18.61       14.92      6.98 o 
   3  15  11       12.53       14.44      7.42 o 
  -6  16  11       34.40       48.87      8.52 o 
  -5  16  11        0.90        0.86      7.06 o 
  -4  16  11        0.12       -3.31      5.30 o 
  -3  16  11       13.21       24.74     12.16 o 
  -2  16  11        0.14       12.79     14.42 o 
  -1  16  11        4.79       -4.74      6.58 o 
   0  16  11       29.49        6.99     10.90 o 
   1  16  11        7.73        6.94     10.96 o 
   2  16  11        3.10      -12.06     12.06 o 
   3  16  11        9.50        9.95     10.98 o 
  -5  17  11       11.28        8.68      4.84 o 
  -4  17  11       11.72       17.60     13.35 o 
  -3  17  11       32.32       27.40     14.74 o 
  -2  17  11       28.55       -3.97     11.52 o 
  -1  17  11        2.22       -6.36      8.61 o 
   0  17  11        0.62       10.40      9.81 o 
   1  17  11        4.60        9.95      8.27 o 
   2  17  11       36.75       29.12     13.90 o 
  -4  18  11        3.38       -6.64      6.64 o 
  -3  18  11        3.37        9.48     12.76 o 
  -2  18  11       20.67        5.36      8.50 o 
  -1  18  11        0.30       41.81     14.50 o 
   0  18  11       58.90       65.26     19.30 o 
   1  18  11        0.48       -0.32     10.88 o 
  -3  19  11       24.26       30.17      7.65 o 
  -2  19  11       13.30       -2.13     12.68 o 
  -1  19  11        2.26       13.21     13.36 o 
   0  19  11        1.30       20.04     14.09 o 
  -9   0  12      101.83      126.90     23.48 o 
  -8   0  12       31.01       45.98     14.43 o 
  -7   0  12       62.69       67.88     15.51 o 
  -6   0  12       66.63       76.22     15.21 o 
  -5   0  12        3.58       15.59      8.90 o 
  -4   0  12       14.79        3.98      6.62 o 
  -3   0  12      463.71      464.10     32.84 o 
  -2   0  12      432.10      437.99     31.14 o 
  -1   0  12        0.27       14.95      7.21 o 
   0   0  12       79.92       77.05     15.71 o 
   1   0  12      102.56      108.72     18.93 o 
   2   0  12      156.71      155.84     23.04 o 
   3   0  12      127.59       99.04     20.25 o 
   4   0  12       96.55      110.73     30.63 o 
   5   0  12       20.14       12.62     14.68 o 
   6   0  12        0.04       -5.39      6.68 o 
  -9   1  12        3.49       -7.14      7.14 o 
  -8   1  12        0.72        6.00      7.13 o 
  -7   1  12       21.68       39.82      9.59 o 
  -6   1  12       28.91       35.13      8.16 o 
  -5   1  12        1.24        1.71      8.28 o 
  -4   1  12      188.04      208.57     16.43 o 
  -3   1  12       43.45       29.83     12.25 o 
  -2   1  12      173.54      176.77     14.48 o 
  -1   1  12       34.36       31.37      5.11 o 
   0   1  12       12.92       14.77      5.10 o 
   1   1  12        0.00       15.78      7.34 o 
   2   1  12       58.17       78.80     12.79 o 
   3   1  12        0.00        9.22      7.57 o 
   4   1  12       21.03       20.79      7.05 o 
   5   1  12        3.99        8.12      6.66 o 
  -9   2  12       22.50       35.27     10.51 o 
  -8   2  12        2.23        5.60      6.45 o 
  -7   2  12       18.95       24.89      5.72 o 
  -6   2  12       51.50       71.73     11.43 o 
  -5   2  12       10.16       11.86      9.02 o 
  -4   2  12       83.08       79.51      9.99 o 
  -3   2  12      153.21      127.40     13.24 o 
  -2   2  12       87.34       95.62     10.96 o 
  -1   2  12        5.69        9.09      5.14 o 
   0   2  12       34.67       34.21      5.74 o 
   1   2  12      136.90      113.41     14.51 o 
   2   2  12      165.00      190.99     17.55 o 
   3   2  12        0.10        5.65     13.49 o 
   4   2  12        5.74        5.23      4.72 o 
   5   2  12        0.28        6.06      4.37 o 
  -9   3  12        7.85       10.00      7.55 o 
  -8   3  12       61.70       66.18     12.35 o 
  -7   3  12        4.25        2.49      4.91 o 
  -6   3  12        8.00        5.89      5.56 o 
  -5   3  12      119.28      100.24     12.68 o 
  -4   3  12      159.08      166.08     14.77 o 
  -3   3  12       12.30       15.51      9.24 o 
  -2   3  12        9.92        8.94      4.18 o 
  -1   3  12       17.43       10.99      5.03 o 
   0   3  12       93.23       83.17      7.53 o 
   1   3  12       50.75       52.96      7.26 o 
   2   3  12      155.45      146.57     12.07 o 
   3   3  12       92.35       89.62      9.81 o 
   4   3  12       11.79       14.20      6.11 o 
   5   3  12       44.61       27.02     10.64 o 
  -9   4  12        1.77       13.16      8.73 o 
  -8   4  12        0.02       11.34      7.06 o 
  -7   4  12       70.76       79.80      9.73 o 
  -6   4  12        4.97       -7.73      7.73 o 
  -5   4  12       15.06       15.22      6.23 o 
  -4   4  12      444.62      444.67     23.67 o 
  -3   4  12        2.52        2.12      3.76 o 
  -2   4  12      281.10      291.50     19.39 o 
  -1   4  12        2.87        2.23      3.83 o 
   0   4  12        3.01        7.23      3.68 o 
   1   4  12       66.27       56.76      6.30 o 
   2   4  12        4.83       11.30      5.86 o 
   3   4  12       19.42       25.13      6.00 o 
   4   4  12        2.48        9.92      8.11 o 
   5   4  12        0.73        2.94      6.31 o 
  -9   5  12        8.51       25.11      9.43 o 
  -8   5  12       15.39       16.06      5.88 o 
  -7   5  12        4.45        0.11      4.95 o 
  -6   5  12       70.39      106.51     13.43 o 
  -5   5  12       30.78       35.62     12.01 o 
  -4   5  12       23.61       25.20      5.68 o 
  -3   5  12       15.90       13.02      6.36 o 
  -2   5  12      231.61      237.67     13.92 o 
  -1   5  12      138.83      123.92     10.06 o 
   0   5  12       50.37       57.15      6.42 o 
   1   5  12        3.13        5.53      7.09 o 
   2   5  12      270.77      277.66     16.52 o 
   3   5  12        0.95        6.09      8.69 o 
   4   5  12       15.64        7.20     12.05 o 
   5   5  12        2.69        1.65      8.83 o 
  -8   6  12        9.99       17.20      6.05 o 
  -7   6  12        2.77        3.96      4.07 o 
  -6   6  12        0.00        5.59      7.90 o 
  -5   6  12      117.45      129.16     11.59 o 
  -4   6  12      300.98      281.30     15.85 o 
  -3   6  12      229.14      190.91     12.83 o 
  -2   6  12      139.66      155.61     13.30 o 
  -1   6  12       94.00       97.10      8.72 o 
   0   6  12      207.00      197.71     10.76 o 
   1   6  12       13.56        8.65      4.88 o 
   2   6  12        6.73       12.77      5.57 o 
   3   6  12        5.33        3.01      5.26 o 
   4   6  12        8.62       17.19      9.30 o 
   5   6  12       12.54        9.28      8.40 o 
  -8   7  12        1.97        4.39      8.19 o 
  -7   7  12        2.06        2.69      5.30 o 
  -6   7  12       79.36       75.43      9.48 o 
  -5   7  12        0.09        1.13      4.15 o 
  -4   7  12        0.23        6.34      4.25 o 
  -3   7  12      261.12      257.58     14.79 o 
  -2   7  12        0.05       -1.08      4.42 o 
  -1   7  12      167.54      166.39     11.14 o 
   0   7  12       59.24       55.89      9.33 o 
   1   7  12        3.43       -2.24      5.56 o 
   2   7  12       89.10       79.18     12.35 o 
   3   7  12        2.07       -2.73      6.76 o 
   4   7  12        5.24        7.96     16.69 o 
   5   7  12       11.31       14.29      8.22 o 
  -8   8  12        7.61        6.05      5.60 o 
  -7   8  12        1.56        3.54      4.38 o 
  -6   8  12        2.81        6.41      4.79 o 
  -5   8  12       17.84       10.24      5.14 o 
  -4   8  12       96.16      111.37     10.75 o 
  -3   8  12      456.01      454.33     19.75 o 
  -2   8  12       21.31       18.50      5.53 o 
  -1   8  12       69.10       56.50      9.58 o 
   0   8  12       92.99      122.59     13.20 o 
   1   8  12        6.51        8.08      5.59 o 
   2   8  12       18.25        9.56      5.95 o 
   3   8  12       25.04       30.23      6.68 o 
   4   8  12        9.12       -0.74     18.89 o 
   5   8  12        1.96        2.55      7.33 o 
  -8   9  12        0.87        5.86      7.08 o 
  -7   9  12        4.55        4.03      4.15 o 
  -6   9  12        1.39        5.32      5.70 o 
  -5   9  12       18.00       18.83      5.65 o 
  -4   9  12       19.31       35.08      6.41 o 
  -3   9  12       30.63       37.76      6.57 o 
  -2   9  12       27.13       23.80     12.73 o 
  -1   9  12       32.42       29.60      7.73 o 
   0   9  12      164.79      161.74     15.15 o 
   1   9  12       17.07        7.00      5.20 o 
   2   9  12       54.41       66.12      8.73 o 
   3   9  12       57.30       63.03      8.88 o 
   4   9  12        0.37       15.27     16.25 o 
  -8  10  12       10.14        7.96      5.05 o 
  -7  10  12        1.57        6.34      4.55 o 
  -6  10  12        4.12       10.08      5.02 o 
  -5  10  12        0.61        0.06      4.73 o 
  -4  10  12        3.73        1.19      4.12 o 
  -3  10  12        0.01        2.33      4.71 o 
  -2  10  12       39.40       38.00     14.34 o 
  -1  10  12        3.82       11.16      9.18 o 
   0  10  12       26.23       34.21      8.41 o 
   1  10  12        8.84       10.69      5.20 o 
   2  10  12        7.85       16.50      6.04 o 
   3  10  12        3.31        6.06      5.65 o 
   4  10  12        0.60       14.06      7.90 o 
  -7  11  12        3.10        0.81      3.96 o 
  -6  11  12       11.85        7.97      4.77 o 
  -5  11  12        3.40        8.02      4.84 o 
  -4  11  12        0.29        4.36      5.96 o 
  -3  11  12       65.68       62.07     10.95 o 
  -2  11  12       40.67       60.40     15.64 o 
  -1  11  12        1.07       -5.77      6.01 o 
   0  11  12      158.56      183.37     16.17 o 
   1  11  12        0.48        9.79      5.64 o 
   2  11  12       11.86        9.90      6.35 o 
   3  11  12       53.69       41.71      7.26 o 
   4  11  12        0.27       -5.46      7.61 o 
  -7  12  12        0.01       -4.67      4.67 o 
  -6  12  12      134.86      136.72     11.16 o 
  -5  12  12        1.03        4.68      4.64 o 
  -4  12  12       32.49       24.17      7.92 o 
  -3  12  12        9.46        7.48      7.88 o 
  -2  12  12      298.17      301.39     32.00 o 
  -1  12  12      114.67      127.38     13.13 o 
   0  12  12        4.71        9.75      5.68 o 
   1  12  12       22.90       23.93      7.85 o 
   2  12  12        6.97       11.03      5.51 o 
   3  12  12       10.16        1.76      9.62 o 
   4  12  12        0.07       -9.13      9.13 o 
  -6  13  12        0.08       -3.76      4.97 o 
  -5  13  12       59.41       79.33     28.69 o 
  -4  13  12       26.26       17.82      7.89 o 
  -3  13  12       10.23       18.16     10.52 o 
  -2  13  12        0.04       -4.84      8.98 o 
  -1  13  12        0.36        6.87      7.92 o 
   0  13  12        3.87       -1.90      5.72 o 
   1  13  12       11.58       19.72      7.97 o 
   2  13  12        1.88        4.63     13.62 o 
   3  13  12        5.67       -2.59      5.20 o 
  -6  14  12        9.29       24.09      7.34 o 
  -5  14  12        0.02        9.68      5.34 o 
  -4  14  12        4.93       14.17      8.33 o 
  -3  14  12       25.49       20.59     11.12 o 
  -2  14  12        8.06       -5.47      9.47 o 
  -1  14  12       49.90       64.68     17.39 o 
   0  14  12       20.14       14.87     12.65 o 
   1  14  12       12.04       20.76     10.64 o 
   2  14  12        2.41        4.81     15.34 o 
   3  14  12        3.81        0.89      6.57 o 
  -5  15  12       58.83       85.27     11.11 o 
  -4  15  12        0.08       -6.78      6.78 o 
  -3  15  12        7.11       32.27     15.49 o 
  -2  15  12        0.00       -7.84      7.84 o 
  -1  15  12        1.07        5.31     10.17 o 
   0  15  12        6.21       22.96     14.19 o 
   1  15  12        0.87       -7.93     13.26 o 
   2  15  12        6.68       11.61      8.91 o 
  -5  16  12        5.55        4.96     10.71 o 
  -4  16  12        1.65       -5.49      6.88 o 
  -3  16  12        3.43       12.93     12.16 o 
  -2  16  12       30.50       17.40     11.01 o 
  -1  16  12        0.72      -12.12     12.12 o 
   0  16  12        2.81       42.83     16.21 o 
   1  16  12        3.76        2.00      9.21 o 
  -4  17  12        2.07        6.36      6.13 o 
  -3  17  12      115.60       94.39     20.47 o 
  -2  17  12        1.64        7.74     10.66 o 
  -1  17  12        5.46       47.92     17.21 o 
   0  17  12        5.56       -8.24     10.44 o 
  -8   1  13        4.77        3.12      7.09 o 
  -7   1  13       44.89       65.54     11.52 o 
  -6   1  13       13.05       30.94      8.83 o 
  -5   1  13       72.01       45.37      8.51 o 
  -4   1  13       14.77       17.73      6.73 o 
  -3   1  13       16.81       28.70      7.58 o 
  -2   1  13        1.11       -0.42      5.46 o 
  -1   1  13        0.62        5.18      7.27 o 
   0   1  13        1.52        2.29      5.15 o 
   1   1  13        1.17       -8.92     10.02 o 
   2   1  13        6.55       -0.05      7.29 o 
   3   1  13       24.30       12.98      8.35 o 
   4   1  13        4.58        4.08      5.07 o 
   5   1  13        8.28       -1.82      4.37 o 
  -8   2  13        1.99       15.03     10.66 o 
  -7   2  13        7.09       -5.11      6.68 o 
  -6   2  13       37.42       13.96     14.14 o 
  -5   2  13       30.95       32.74     13.55 o 
  -4   2  13       15.73       21.89      6.92 o 
  -3   2  13      262.98      243.49     18.08 o 
  -2   2  13       98.57      101.11     11.54 o 
  -1   2  13        0.00        2.98      4.14 o 
   0   2  13      217.23      214.11     14.13 o 
   1   2  13       21.95       37.63     10.26 o 
   2   2  13       37.38       35.16     11.65 o 
   3   2  13        6.08       13.98      7.64 o 
   4   2  13        0.19       -5.45     22.13 o 
   5   2  13       12.50       22.38      7.77 o 
  -8   3  13        5.79        9.13      7.58 o 
  -7   3  13       21.28       12.38      4.42 o 
  -6   3  13      121.57      133.55     18.57 o 
  -5   3  13        5.71        9.89     11.27 o 
  -4   3  13       73.33       99.51     19.42 o 
  -3   3  13        1.70        0.20      4.82 o 
  -2   3  13      159.58      158.28     14.03 o 
  -1   3  13        4.47        2.10      5.25 o 
   0   3  13        9.37       13.32      4.88 o 
   1   3  13      102.65       86.47      7.98 o 
   2   3  13        8.08        7.26     17.02 o 
   3   3  13        2.69       -2.60     10.70 o 
   4   3  13        3.85       16.75     10.32 o 
   5   3  13        0.12       -0.43      5.83 o 
  -8   4  13        4.85        2.80      6.89 o 
  -7   4  13       14.46        3.39      4.29 o 
  -6   4  13        5.17        8.49      6.71 o 
  -5   4  13        2.76        0.69     13.66 o 
  -4   4  13      130.25      158.75     26.66 o 
  -3   4  13       55.81       42.85      8.02 o 
  -2   4  13       20.60       21.82      5.77 o 
  -1   4  13       37.72       38.19      7.00 o 
   0   4  13        1.78        2.58      4.25 o 
   1   4  13       95.70       86.54      9.96 o 
   2   4  13        0.04       -4.74      4.74 o 
   3   4  13       41.89       42.52      8.20 o 
   4   4  13       12.39       18.83      9.23 o 
  -8   5  13       27.67       30.82      9.32 o 
  -7   5  13        1.26       -1.84      4.13 o 
  -6   5  13      198.86      201.44     18.07 o 
  -5   5  13       27.58       28.83      8.43 o 
  -4   5  13      136.97       99.93      9.90 o 
  -3   5  13       56.93       54.64      7.89 o 
  -2   5  13        3.30        6.90      4.62 o 
  -1   5  13       26.18       27.13      5.16 o 
   0   5  13       18.81       21.71      5.90 o 
   1   5  13        1.48       -2.16      4.96 o 
   2   5  13       55.74       67.83      9.95 o 
   3   5  13       10.08       18.50      6.66 o 
   4   5  13       14.67       14.92      8.15 o 
  -8   6  13        3.31        3.64      5.64 o 
  -7   6  13       37.46       24.88      6.20 o 
  -6   6  13       17.56       25.33     14.78 o 
  -5   6  13       41.57       39.00     10.35 o 
  -4   6  13       21.77       27.46      6.56 o 
  -3   6  13        4.22        5.18      4.54 o 
  -2   6  13      197.69      197.78     13.21 o 
  -1   6  13       34.56       23.87      7.64 o 
   0   6  13        6.37       14.99      7.08 o 
   1   6  13       43.19       49.00      8.18 o 
   2   6  13       22.32       24.66      6.42 o 
   3   6  13        0.16       -0.29      5.80 o 
   4   6  13        0.72       -7.61      8.00 o 
  -8   7  13        0.10        3.28     11.48 o 
  -7   7  13        4.33       -2.70      5.09 o 
  -6   7  13       59.90       83.20     12.77 o 
  -5   7  13       10.22        4.86      4.62 o 
  -4   7  13      110.52      104.89     10.62 o 
  -3   7  13       13.51       26.34      6.05 o 
  -2   7  13      102.65       94.97     10.95 o 
  -1   7  13        0.00        1.42      8.94 o 
   0   7  13       10.63        6.68      5.53 o 
   1   7  13      172.35      149.34     15.04 o 
   2   7  13       44.23       56.41     12.65 o 
   3   7  13        1.18        5.56      5.73 o 
   4   7  13       24.09       39.98     10.25 o 
  -7   8  13       37.67       22.65      9.32 o 
  -6   8  13       15.04       20.36      6.06 o 
  -5   8  13       17.41        7.25      4.75 o 
  -4   8  13       92.35       96.78     10.53 o 
  -3   8  13       68.54       58.73      7.98 o 
  -2   8  13      141.78      121.94     21.25 o 
  -1   8  13      181.64      162.32     18.31 o 
   0   8  13       17.00       10.30      6.75 o 
   1   8  13       23.31       40.88      7.82 o 
   2   8  13        0.09        4.57      5.46 o 
   3   8  13        0.13        0.39      4.77 o 
   4   8  13        9.96       24.19      9.61 o 
  -7   9  13        7.54        9.05      5.80 o 
  -6   9  13        0.32       -3.87      5.13 o 
  -5   9  13        4.35        6.80      5.01 o 
  -4   9  13       18.38       14.99      6.35 o 
  -3   9  13        9.59       12.87      7.12 o 
  -2   9  13        1.41       -0.71      8.02 o 
  -1   9  13      185.65      209.06     17.58 o 
   0   9  13       15.25       18.10      8.51 o 
   1   9  13       10.70        7.70      5.48 o 
   2   9  13       81.02       50.58     14.34 o 
   3   9  13        1.09        6.59      5.19 o 
   4   9  13       34.04       35.39     10.24 o 
  -7  10  13        4.29        4.08      4.68 o 
  -6  10  13       44.10       59.86      8.29 o 
  -5  10  13        0.16        1.17      4.60 o 
  -4  10  13       15.48       19.27      7.53 o 
  -3  10  13       53.49       67.44     12.58 o 
  -2  10  13        9.20        3.21     10.72 o 
  -1  10  13       45.41       44.93      8.53 o 
   0  10  13       29.50       20.23      6.04 o 
   1  10  13       40.43       48.32     15.70 o 
   2  10  13        1.08       -5.51      6.54 o 
   3  10  13        0.95       -4.48      8.80 o 
  -6  11  13        4.90        2.27      4.08 o 
  -5  11  13        1.18       -3.44      6.86 o 
  -4  11  13        3.33       -3.28      5.65 o 
  -3  11  13       53.46       61.91     11.53 o 
  -2  11  13       46.88       37.47     13.78 o 
  -1  11  13        2.94        2.79      5.74 o 
   0  11  13        9.08        9.04      7.20 o 
   1  11  13        0.19       -6.63      6.63 o 
   2  11  13        0.14        0.61      4.87 o 
   3  11  13        1.38       -1.00      5.54 o 
  -6  12  13       48.81       59.12      9.59 o 
  -5  12  13        7.75        6.47     11.88 o 
  -4  12  13        3.21        9.50      8.89 o 
  -3  12  13       12.15        3.80     17.88 o 
  -2  12  13       33.35       37.61     11.39 o 
  -1  12  13       22.02       13.80     11.98 o 
   0  12  13       28.18       18.02     12.41 o 
   1  12  13       77.98      104.12     13.36 o 
   2  12  13        0.99       -5.43      5.43 o 
  -6  13  13       15.74       33.87      9.62 o 
  -5  13  13       25.62       37.26      9.48 o 
  -4  13  13       11.03       15.91     14.47 o 
  -3  13  13       55.40       65.86     12.31 o 
  -2  13  13        0.21       -4.17     10.19 o 
  -1  13  13       79.97       74.28     18.03 o 
   0  13  13        2.47       -4.03      9.84 o 
   1  13  13        5.52       -1.62     10.39 o 
   2  13  13        1.62       -3.77      5.73 o 
  -5  14  13       15.76       20.33     13.69 o 
  -4  14  13        0.17       -1.47      8.32 o 
  -3  14  13       46.36       36.74     10.67 o 
  -2  14  13       23.86       38.33     12.33 o 
  -1  14  13        0.41       -2.12      8.30 o 
   0  14  13        9.14       -4.47     11.18 o 
   1  14  13       28.19       27.03     11.43 o 
  -4  15  13        8.57       22.71     10.36 o 
  -3  15  13       57.96       55.34     12.60 o 
  -2  15  13        3.32        0.32     11.22 o 
  -1  15  13        1.96        3.35     11.90 o 
   0  15  13       11.84       35.91     15.59 o 
  -3  16  13        3.92        0.51      6.99 o 
  -2  16  13        1.65       -4.53      9.62 o 
  -1  16  13       10.89       26.61     13.80 o 
  -8   0  14       95.34      120.31     23.30 o 
  -7   0  14       47.44       74.71     17.14 o 
  -6   0  14       85.02      129.87     22.12 o 
  -5   0  14       15.70       32.78     11.96 o 
  -4   0  14        0.96        0.24      7.36 o 
  -3   0  14       17.18       13.87      9.58 o 
  -2   0  14        1.83       -3.52      6.73 o 
  -1   0  14      211.85      226.07     24.33 o 
   0   0  14        1.43        0.83      6.34 o 
   1   0  14        0.12       18.57     11.78 o 
   2   0  14       10.03       15.68     11.95 o 
   3   0  14       68.48       98.64     22.17 o 
   4   0  14       29.46       30.39      7.67 o 
  -8   1  14       12.67        8.36      6.43 o 
  -7   1  14       52.66       61.77     12.02 o 
  -6   1  14        0.10       -1.57      6.60 o 
  -5   1  14       31.78       44.29      9.89 o 
  -4   1  14       42.86       50.87      9.48 o 
  -3   1  14       81.34       84.91     11.17 o 
  -2   1  14       36.72       26.94      7.74 o 
  -1   1  14        3.95       -2.58      5.18 o 
   0   1  14       18.53       12.35      5.75 o 
   1   1  14       52.43       35.37      8.97 o 
   2   1  14        0.93        2.07     17.50 o 
   3   1  14        0.11        8.34     11.60 o 
   4   1  14       10.47        4.08      7.89 o 
  -8   2  14        4.79        6.66      6.46 o 
  -7   2  14       45.62       44.33      9.74 o 
  -6   2  14        2.80       11.41     15.75 o 
  -5   2  14        1.20        2.34      9.48 o 
  -4   2  14        0.01        3.49     18.79 o 
  -3   2  14       24.39       33.77      7.39 o 
  -2   2  14       81.19       95.35     11.72 o 
  -1   2  14      152.59      162.46     12.58 o 
   0   2  14       77.69       70.37      9.04 o 
   1   2  14        2.48       -2.65      6.72 o 
   2   2  14       11.23        8.55      7.37 o 
   3   2  14       25.13       42.40     15.36 o 
   4   2  14       15.42       15.76     22.43 o 
  -7   3  14       12.52        1.88      5.86 o 
  -6   3  14        0.09        4.26      6.47 o 
  -5   3  14        2.02       -0.01      5.20 o 
  -4   3  14        3.10       -0.83      6.79 o 
  -3   3  14        4.82       -6.44      6.44 o 
  -2   3  14      226.90      249.61     19.60 o 
  -1   3  14        0.03        3.73      7.54 o 
   0   3  14       24.78       11.70      5.15 o 
   1   3  14       66.39       60.13     11.44 o 
   2   3  14      139.76      164.35     18.81 o 
   3   3  14        0.91        9.51      9.84 o 
   4   3  14       43.43       70.68     13.95 o 
  -7   4  14        9.21       17.52      7.43 o 
  -6   4  14        2.07        8.46      5.84 o 
  -5   4  14        1.63       11.07      6.33 o 
  -4   4  14       30.12       26.83      8.42 o 
  -3   4  14       53.84       74.22     10.77 o 
  -2   4  14      224.10      219.57     17.32 o 
  -1   4  14        6.35       -2.17      4.52 o 
   0   4  14        0.60       -6.10      6.10 o 
   1   4  14        1.49        0.17      5.14 o 
   2   4  14        5.78       -6.31      9.00 o 
   3   4  14        3.92       -7.75      9.20 o 
  -7   5  14       12.85        2.99      4.71 o 
  -6   5  14       13.33       30.49      9.13 o 
  -5   5  14        3.12        5.64      6.98 o 
  -4   5  14        0.20        4.51      5.88 o 
  -3   5  14        0.11        3.18      4.88 o 
  -2   5  14        6.32        1.64      5.40 o 
  -1   5  14       11.99       14.85      6.34 o 
   0   5  14        2.26        0.62      5.26 o 
   1   5  14        0.05        2.17      5.30 o 
   2   5  14        4.36        9.84      6.19 o 
   3   5  14       13.09       16.50     20.89 o 
  -7   6  14        1.85        2.95      4.88 o 
  -6   6  14        2.73       12.25      5.95 o 
  -5   6  14       30.19       38.28     21.63 o 
  -4   6  14        6.33       13.00      5.75 o 
  -3   6  14        4.67       11.73      5.68 o 
  -2   6  14       49.49       65.67     26.20 o 
  -1   6  14        7.50        5.44      6.21 o 
   0   6  14       39.72       50.24     10.42 o 
   1   6  14       12.21        9.94      5.16 o 
   2   6  14        4.10       -7.53      7.53 o 
   3   6  14        0.29       13.43      8.91 o 
  -7   7  14        6.74        8.26      7.20 o 
  -6   7  14       63.26       70.57     11.86 o 
  -5   7  14        3.61        4.02      7.04 o 
  -4   7  14        3.00        0.78      4.92 o 
  -3   7  14       33.19       34.69      7.41 o 
  -2   7  14       79.85      104.93     14.60 o 
  -1   7  14        9.15        8.94      7.07 o 
   0   7  14        6.49       -1.21      6.59 o 
   1   7  14        7.04        5.32      8.95 o 
   2   7  14       29.88       24.51      6.57 o 
   3   7  14        0.06        6.50     17.04 o 
  -7   8  14        2.64        1.15      5.72 o 
  -6   8  14       29.09       12.64     15.56 o 
  -5   8  14        0.97       -2.58      5.32 o 
  -4   8  14       18.84       25.60      7.90 o 
  -3   8  14        0.13       -2.90      6.77 o 
  -2   8  14       43.84       57.18     17.98 o 
  -1   8  14      160.21      181.20     17.33 o 
   0   8  14        0.67       11.74      7.33 o 
   1   8  14       14.36       22.95      6.79 o 
   2   8  14       14.24       -5.81      7.36 o 
   3   8  14        0.76       -4.85      7.09 o 
  -6   9  14       18.09       24.81      7.24 o 
  -5   9  14        0.02        2.58      6.66 o 
  -4   9  14        4.81       -7.78      7.78 o 
  -3   9  14        0.27        3.22      7.17 o 
  -2   9  14       29.64       38.98     13.09 o 
  -1   9  14        3.06        5.72     10.88 o 
   0   9  14       15.33       25.86      7.95 o 
   1   9  14        0.70        0.33      5.65 o 
   2   9  14        9.42       16.72      7.50 o 
  -6  10  14        3.87       20.11      6.50 o 
  -5  10  14        0.01       10.75      7.42 o 
  -4  10  14       43.14       63.02     15.85 o 
  -3  10  14        0.05        1.23      7.25 o 
  -2  10  14       17.17       40.53     16.95 o 
  -1  10  14       62.64       68.55     11.46 o 
   0  10  14        0.89        5.58      9.65 o 
   1  10  14        3.02        6.85      9.60 o 
   2  10  14        3.06       10.10      6.46 o 
  -5  11  14        0.00       -2.37      7.53 o 
  -4  11  14        6.76       27.04     14.70 o 
  -3  11  14        0.40        6.55      7.84 o 
  -2  11  14       53.03       68.18     18.98 o 
  -1  11  14        0.06        6.89      7.22 o 
   0  11  14        0.50       -1.90      6.17 o 
   1  11  14       41.34       39.39     14.54 o 
   2  11  14       25.77       27.51      7.14 o 
  -5  12  14       20.79       26.47      9.77 o 
  -4  12  14       47.07       42.52     10.75 o 
  -3  12  14       45.52       57.40     11.86 o 
  -2  12  14        9.03       -8.25      8.25 o 
  -1  12  14        5.00        1.31     11.23 o 
   0  12  14       16.25       17.86      7.67 o 
   1  12  14        0.06        1.32      7.09 o 
  -4  13  14        9.02       44.10     16.45 o 
  -3  13  14       46.18       50.44     12.38 o 
  -2  13  14       18.64        2.12     11.15 o 
  -1  13  14        1.66        0.53     10.71 o 
   0  13  14        7.00       33.60     15.02 o 
  -3  14  14        0.95       -0.83      8.76 o 
  -2  14  14        0.59      -10.31     12.96 o 
  -1  14  14        5.68      -11.92     11.92 o 
  -7   1  15        9.09       15.03      8.37 o 
  -6   1  15       37.38       52.65     15.39 o 
  -5   1  15       17.92       36.14      9.32 o 
  -4   1  15       25.22       16.33      7.68 o 
  -3   1  15       40.04       28.33      7.63 o 
  -2   1  15       13.97       13.91      5.25 o 
  -1   1  15       47.75       61.52     14.34 o 
   0   1  15       92.69       75.79      9.55 o 
   1   1  15        0.14        3.67     11.93 o 
   2   1  15       59.51       59.23     12.94 o 
  -7   2  15       19.72       14.82      6.95 o 
  -6   2  15       11.15       14.23      6.34 o 
  -5   2  15       29.83       36.88     12.98 o 
  -4   2  15       25.90       18.67      6.10 o 
  -3   2  15        8.82        9.34      6.12 o 
  -2   2  15        1.96       -2.39      5.74 o 
  -1   2  15        5.78       -4.28      6.25 o 
   0   2  15       27.96       34.79      7.92 o 
   1   2  15        3.44       -6.58      8.68 o 
   2   2  15        1.25       -3.47      9.26 o 
  -6   3  15       18.89       21.28      7.42 o 
  -5   3  15       21.03       28.68      7.68 o 
  -4   3  15        0.90        1.64     10.82 o 
  -3   3  15       41.19       57.98     10.23 o 
  -2   3  15       14.33        3.97      6.25 o 
  -1   3  15        3.81        0.14      6.48 o 
   0   3  15        0.54       13.19      7.46 o 
   1   3  15        7.98        3.71      7.05 o 
   2   3  15       27.39       44.86     15.09 o 
  -6   4  15       40.31       35.10      9.97 o 
  -5   4  15        5.50        4.30      7.06 o 
  -4   4  15        1.84        6.44     11.80 o 
  -3   4  15       38.85       48.62     10.53 o 
  -2   4  15       29.65       30.12      9.24 o 
  -1   4  15       11.40        8.78      8.93 o 
   0   4  15        0.66        3.21     16.07 o 
   1   4  15        5.16       -2.18      7.96 o 
   2   4  15       11.20       25.90     10.89 o 
  -6   5  15        6.04        0.36      7.06 o 
  -5   5  15        3.26        0.91     18.25 o 
  -4   5  15        5.31       15.97      6.91 o 
  -3   5  15        1.25       -1.00      5.45 o 
  -2   5  15        8.05       21.70     11.88 o 
  -1   5  15       32.16       28.67      7.42 o 
   0   5  15        7.56       -7.19      7.19 o 
   1   5  15       38.89       25.88     14.95 o 
   2   5  15        1.18       -4.45      9.20 o 
  -6   6  15        4.92       -2.10      6.05 o 
  -5   6  15        0.03        4.97      5.48 o 
  -4   6  15        5.69        4.48     10.38 o 
  -3   6  15        2.22       -0.14      9.26 o 
  -2   6  15       15.06       18.70      8.64 o 
  -1   6  15       19.25       21.06      8.88 o 
   0   6  15       52.73       51.67      9.37 o 
   1   6  15        1.52        9.48      6.86 o 
   2   6  15       11.63       17.31      7.08 o 
  -6   7  15        7.01        9.13     12.71 o 
  -5   7  15       14.42       16.57      7.21 o 
  -4   7  15        1.16        1.23      6.20 o 
  -3   7  15        2.47       -0.24      9.56 o 
  -2   7  15        1.86       -1.56     10.81 o 
  -1   7  15        3.52      -11.25     14.88 o 
   0   7  15        0.10       -7.00      7.00 o 
   1   7  15       33.41       24.43      6.97 o 
   2   7  15        0.00       -3.31      5.73 o 
  -5   8  15        0.00        6.99      9.25 o 
  -4   8  15        8.58        7.40      7.46 o 
  -3   8  15       14.38       17.64      8.45 o 
  -2   8  15        7.33       11.66      8.33 o 
  -1   8  15        5.40        0.12      7.11 o 
   0   8  15        0.51        9.66      7.56 o 
   1   8  15        0.54        3.53      6.09 o 
  -5   9  15        3.00        1.32     14.25 o 
  -4   9  15        0.11        1.25     17.36 o 
  -3   9  15        2.08       -5.96      5.96 o 
  -2   9  15        1.61       15.79      9.14 o 
  -1   9  15       62.54       65.74     11.46 o 
   0   9  15        3.57        5.71      6.61 o 
   1   9  15        0.01       11.73      6.83 o 
  -4  10  15        6.68       10.04      8.59 o 
  -3  10  15        3.51       -8.65      8.65 o 
  -2  10  15       71.68       72.83     13.55 o 
  -1  10  15        1.16        6.06     10.41 o 
   0  10  15        2.99       10.57      7.80 o 
  -3  11  15        1.69        2.58     11.72 o 
  -2  11  15       37.02       47.61     15.76 o 
  -1  11  15        0.18        9.72     11.02 o 
  -5   0  16       47.10       53.80     15.63 o 
  -4   0  16        0.18        4.59      5.80 o 
  -3   0  16       15.54       14.35     11.26 o 
  -2   0  16        7.88       -7.39     11.15 o 
  -1   0  16       25.76       17.52     10.43 o 
   0   0  16        3.37      -11.51     11.51 o 
   1   0  16      108.31      147.96     27.99 o 
  -5   1  16        0.45        9.28      6.40 o 
  -4   1  16        0.69        0.01      6.30 o 
  -3   1  16        4.04        8.07      9.70 o 
  -2   1  16        1.66        8.91     11.45 o 
  -1   1  16        5.21       10.35      5.52 o 
   0   1  16        1.59        7.74      6.46 o 
   1   1  16        9.52        9.96     10.13 o 
  -5   2  16       16.07       14.73      6.98 o 
  -4   2  16        3.66       17.89      7.17 o 
  -3   2  16        4.86        5.46     18.48 o 
  -2   2  16       34.01       28.90      7.63 o 
  -1   2  16        5.22       -6.84      7.85 o 
   0   2  16       32.14       41.59      9.15 o 
   1   2  16       51.53       73.05     13.28 o 
  -5   3  16        0.74        3.86     10.68 o 
  -4   3  16       14.68       -4.30      7.41 o 
  -3   3  16        4.62       -0.57      9.38 o 
  -2   3  16       11.81       18.14     12.34 o 
  -1   3  16        0.21        6.70     11.78 o 
   0   3  16       38.22       47.45     10.46 o 
   1   3  16       15.47       19.32      9.56 o 
  -5   4  16       26.67       23.87      7.11 o 
  -4   4  16        1.23        8.49      9.76 o 
  -3   4  16        4.02       11.40     11.28 o 
  -2   4  16       16.98       10.74      7.85 o 
  -1   4  16        1.26       -6.57      8.26 o 
   0   4  16       28.83       39.49     18.58 o 
  -5   5  16        1.06       -5.47      7.50 o 
  -4   5  16        6.89        5.73      9.29 o 
  -3   5  16        0.17       -2.48      9.52 o 
  -2   5  16        0.22        7.96      7.93 o 
  -1   5  16        1.67        6.83     10.99 o 
   0   5  16        2.00      -13.45     13.45 o 
  -4   6  16        1.72       -8.13     10.11 o 
  -3   6  16       66.46       88.58     19.79 o 
  -2   6  16        0.03        6.80      8.57 o 
  -1   6  16        0.01      -11.47     12.51 o 
   0   6  16       59.63       51.39     15.02 o 
  -4   7  16        3.74       -0.87     10.29 o 
  -3   7  16        0.00        6.67     10.21 o 
  -2   7  16        1.28        1.79      7.92 o 
  -1   7  16       10.47        1.80      7.89 o 
  -3   8  16        0.00       -2.26     12.38 o 
  -2   8  16       44.77       42.14     26.95 o 
                                                 
